# Supplementary material for: 2,4-Diiodo-3-nitro­anisole
Source: Acta Crystallogr Sect E Struct Rep Online. 2012 Apr 21;68(Pt 5):o1500. doi: 10.1107/S160053681200952X (PMC3344609; doi:10.1107/S160053681200952X)
Supplement: Supplementary file 1 [file e-68-o1500-sup1.cif]

##############################################################################
#                                                                            #
# This CIF contains the data in a paper accepted for publication in          #
# Acta Crystallographica Section E. It conforms to the requirements of       #
# Notes for Authors for Acta Crystallographica Section E, and has been       #
# peer reviewed under the auspices of the IUCr Commission on Journals.       #
#                                                                            #
# Full details of the Crystallographic Information File format               #
# are given in the paper "The Crystallographic Information File (CIF):       #
# a New Standard Archive File for Crystallography" by S. R. Hall, F. H.      #
# Allen and I. D. Brown [Acta Cryst. (1991), A47, 655-685].                  #
#                                                                            #
# The current version of the core CIF dictionary is obtainable from          #
# ftp://ftp.iucr.org/pub/cif_core.dic.                                       #
#                                                                            #
# Software is freely available for graphical display of the structure(s)     #
# in this CIF. For information consult the CIF software page                 #
# http://www.iucr.org/resources/cif/software.                                #
#                                                                            #
# This file may be used for bona fide research purposes within the           #
# scientific community so long as proper attribution is given to the journal # 
# article from which it was obtained.                                        #
#                                                                            #
##############################################################################
data_global
_audit_creation_method     'form.cif (version 2.0)'
_journal_data_validation_number     ?
_journal_date_recd_electronic     2012-02-27
_journal_date_accepted     2012-03-04
_journal_name_full     'Acta Crystallographica, Section E'
_journal_year     2012
_journal_volume     68
_journal_issue      5
_journal_page_first     o1500
_journal_page_last     o1500
_journal_paper_category     QO
_journal_paper_doi     10.1107/S160053681200952X
_journal_coeditor_code     HB6662
_publ_contact_author_name     'Le Zhou'
_publ_contact_author_address
;
College of Science
Northwest Agriculture and Forest University
Yangling 712100
People's Republic of China
;
_publ_contact_author_email     'zhoulechem@yahoo.com.cn'
_publ_contact_author_fax     '086 29 87092048'
_publ_contact_author_phone     '086 29 87092226'
_publ_section_title
;
2,4-Diiodo-3-nitroanisole
;
loop_
    _publ_author_name
    _publ_author_address
    'Xianfei Li'
;
College of Science
Northwest Agriculture and Forest University
Yangling 712100
People's Republic of China
;
    'Lei Cao'
;
College of Life Science
Northwest Agriculture and Forest University
Yangling 712100
People's Republic of China
;
    'Chuansheng Ruan'
;
Zhengzhou University
People's Republic of China
;
    'Baoming Ji'
;
College of Chemistry and Chemical Engineering
Luoyang Normal University
Luoyang 471022
People's Republic of China
;
    'Le Zhou'
;
College of Science
Northwest Agriculture and Forest University
Yangling 712100
People's Republic of China
;
data_I
_audit_creation_method     SHELXL-97
_chemical_name_systematic
;
1,3-diiodo-4-methoxy-2-nitrobenzene
;
_chemical_name_common
;
2,4-Diiodo-3-nitroanisole
;
_chemical_formula_moiety     'C7 H5 I2 N O3'
_chemical_formula_sum     'C7 H5 I2 N O3'
_chemical_formula_iupac     'C7 H5 I2 N O3'
_chemical_formula_weight     404.92
_chemical_melting_point     ?
_symmetry_cell_setting     monoclinic
_symmetry_space_group_name_H-M     'P 21/c'
loop_
    _symmetry_equiv_pos_as_xyz
    'x, y, z'
    '-x, y+1/2, -z+1/2'
    '-x, -y, -z'
    'x, -y-1/2, z-1/2'
_cell_length_a     9.264(2)
_cell_length_b     8.756(2)
_cell_length_c     13.549(3)
_cell_angle_alpha     90.00
_cell_angle_beta     108.835(2)
_cell_angle_gamma     90.00
_cell_volume     1040.2(4)
_cell_formula_units_Z     4
_cell_measurement_reflns_used     3452
_cell_measurement_theta_min     2.82
_cell_measurement_theta_max     27.02
_cell_measurement_temperature     296(2)
_exptl_crystal_description     block
_exptl_crystal_colour     yellow
_exptl_crystal_size_max     0.36
_exptl_crystal_size_mid     0.33
_exptl_crystal_size_min     0.14
_exptl_crystal_density_diffrn     2.586
_exptl_crystal_density_meas     ?
_exptl_crystal_density_method     'not measured'
_exptl_crystal_F_000     736
_exptl_absorpt_coefficient_mu     6.022
_exptl_absorpt_correction_type     multi-scan
_exptl_absorpt_process_details     '(SADABS; Bruker, 1998)'
_exptl_absorpt_correction_T_min     0.2204
_exptl_absorpt_correction_T_max     0.4861
_exptl_special_details     ?
_diffrn_ambient_temperature     296(2)
_diffrn_radiation_type     MoK\a
_diffrn_radiation_wavelength     0.71073
_diffrn_radiation_source     'fine-focus sealed tube'
_diffrn_radiation_monochromator     graphite
_diffrn_measurement_device_type     'Bruker SMART CCD'
_diffrn_measurement_method     'phi and omega scans'
_diffrn_detector_area_resol_mean     ?
_diffrn_reflns_number     7459
_diffrn_reflns_av_R_equivalents     0.0180
_diffrn_reflns_av_sigmaI/netI     0.0153
_diffrn_reflns_theta_min     2.32
_diffrn_reflns_theta_max     25.48
_diffrn_reflns_theta_full     25.48
_diffrn_measured_fraction_theta_max     0.999
_diffrn_measured_fraction_theta_full     0.999
_diffrn_reflns_limit_h_min     -11
_diffrn_reflns_limit_h_max     11
_diffrn_reflns_limit_k_min     -10
_diffrn_reflns_limit_k_max     10
_diffrn_reflns_limit_l_min     -16
_diffrn_reflns_limit_l_max     16
_diffrn_standards_number     0
_diffrn_standards_interval_count     0
_diffrn_standards_interval_time     0
_diffrn_standards_decay_%     0
_refine_special_details
;
 Refinement of F^2^ against ALL reflections.  The weighted R-factor wR and
 goodness of fit S are based on F^2^, conventional R-factors R are based
 on F, with F set to zero for negative F^2^. The threshold expression of
 F^2^ > 2sigma(F^2^) is used only for calculating R-factors(gt) etc. and is
 not relevant to the choice of reflections for refinement.  R-factors based
 on F^2^ are statistically about twice as large as those based on F, and R-
 factors based on ALL data will be even larger.
;
_reflns_number_total     1937
_reflns_number_gt     1712
_reflns_threshold_expression     I>2\s(I)
_refine_ls_structure_factor_coef     Fsqd
_refine_ls_matrix_type     full
_refine_ls_R_factor_all     0.0320
_refine_ls_R_factor_gt     0.0270
_refine_ls_wR_factor_gt     0.0622
_refine_ls_wR_factor_ref     0.0652
_refine_ls_goodness_of_fit_ref     0.996
_refine_ls_restrained_S_all     0.996
_refine_ls_number_reflns     2689
_refine_ls_number_parameters     172
_refine_ls_number_restraints     0
_refine_ls_hydrogen_treatment     constr
_refine_ls_weighting_scheme     calc
_refine_ls_weighting_details
         'calc w=1/[\s^2^(Fo^2^)+(0.0264P)^2^+3.0364P] where P=(Fo^2^+2Fc^2^)/3'
_atom_sites_solution_hydrogens     geom
_atom_sites_solution_primary     direct
_atom_sites_solution_secondary     difmap
_refine_ls_shift/su_max     0.001
_refine_ls_shift/su_mean     0.000
_refine_diff_density_max     1.064
_refine_diff_density_min     -1.253
_refine_ls_extinction_method     none
_refine_ls_extinction_coef     ?
loop_
    _atom_type_symbol
    _atom_type_description
    _atom_type_scat_dispersion_real
    _atom_type_scat_dispersion_imag
    _atom_type_scat_source
    'C' 'C' 0.0033 0.0016
                         'International Tables Vol C Tables 4.2.6.8 and 6.1.1.4'
    'H' 'H' 0.0000 0.0000
                         'International Tables Vol C Tables 4.2.6.8 and 6.1.1.4'
    'N' 'N' 0.0061 0.0033
                         'International Tables Vol C Tables 4.2.6.8 and 6.1.1.4'
    'O' 'O' 0.0106 0.0060
                         'International Tables Vol C Tables 4.2.6.8 and 6.1.1.4'
    'I' 'I' -0.4742 1.8119
                         'International Tables Vol C Tables 4.2.6.8 and 6.1.1.4'
_computing_data_collection     'SMART (Bruker, 1998)'
_computing_cell_refinement     'SAINT (Bruker, 1998)'
_computing_data_reduction     'SAINT (Bruker, 1998)'
_computing_structure_solution     'SHELXS97 (Sheldrick, 2008)'
_computing_structure_refinement     'SHELXL97 (Sheldrick, 2008)'
_computing_molecular_graphics     'SHELXTL (Sheldrick, 2008)'
_computing_publication_material     'SHELXTL (Sheldrick, 2008)'
loop_
    _atom_site_type_symbol
    _atom_site_label
    _atom_site_fract_x
    _atom_site_fract_y
    _atom_site_fract_z
    _atom_site_U_iso_or_equiv
    _atom_site_adp_type
    _atom_site_calc_flag
    _atom_site_refinement_flags
    _atom_site_occupancy
    _atom_site_symmetry_multiplicity
    _atom_site_disorder_assembly
    _atom_site_disorder_group
    C C1 0.3646(5) 0.8010(5) 0.0510(3) 0.0431(10) Uani d . 1 1 . .
    C C2 0.4466(5) 0.8963(5) 0.1324(3) 0.0391(9) Uani d . 1 1 . .
    C C3 0.6036(5) 0.9031(5) 0.1575(3) 0.0405(9) Uani d . 1 1 . .
    C C4 0.6821(5) 0.8208(6) 0.1041(3) 0.0465(11) Uani d . 1 1 . .
    C C5 0.5990(6) 0.7285(6) 0.0233(3) 0.0519(12) Uani d . 1 1 . .
    H H5 0.6490 0.6724 -0.0141 0.062 Uiso calc R 1 1 . .
    C C6 0.4412(6) 0.7182(6) -0.0030(3) 0.0488(11) Uani d . 1 1 . .
    H H6 0.3870 0.6549 -0.0574 0.059 Uiso calc R 1 1 . .
    C C7 0.1252(6) 0.7011(7) -0.0503(4) 0.0659(15) Uani d . 1 1 . .
    H H7A 0.1457 0.7238 -0.1138 0.099 Uiso calc R 1 1 . .
    H H7B 0.0185 0.7152 -0.0607 0.099 Uiso calc R 1 1 . .
    H H7C 0.1529 0.5971 -0.0306 0.099 Uiso calc R 1 1 . .
    N N1 0.6918(5) 1.0000(5) 0.2475(3) 0.0507(10) Uani d . 1 1 . .
    O O1 0.7319(6) 0.9427(5) 0.3316(3) 0.0860(14) Uani d . 1 1 . .
    O O2 0.7193(5) 1.1291(5) 0.2286(3) 0.0831(13) Uani d . 1 1 . .
    O O3 0.2116(4) 0.8002(4) 0.0299(2) 0.0571(9) Uani d . 1 1 . .
    I I1 0.33063(4) 1.02858(4) 0.21050(3) 0.05654(12) Uani d . 1 1 . .
    I I2 0.91883(4) 0.82973(6) 0.14145(3) 0.08415(18) Uani d . 1 1 . .
loop_
    _atom_site_aniso_label
    _atom_site_aniso_U_11
    _atom_site_aniso_U_22
    _atom_site_aniso_U_33
    _atom_site_aniso_U_12
    _atom_site_aniso_U_13
    _atom_site_aniso_U_23
    C1 0.048(2) 0.046(2) 0.034(2) -0.002(2) 0.0103(18) 0.0012(19)
    C2 0.047(2) 0.037(2) 0.034(2) 0.0034(19) 0.0143(18) 0.0028(18)
    C3 0.048(2) 0.039(2) 0.032(2) -0.0018(19) 0.0096(18) 0.0047(18)
    C4 0.044(2) 0.056(3) 0.041(2) 0.007(2) 0.0163(19) 0.009(2)
    C5 0.067(3) 0.054(3) 0.040(2) 0.009(2) 0.024(2) -0.002(2)
    C6 0.062(3) 0.049(3) 0.033(2) 0.000(2) 0.011(2) -0.0057(19)
    C7 0.054(3) 0.093(4) 0.046(3) -0.021(3) 0.009(2) -0.017(3)
    N1 0.050(2) 0.056(3) 0.043(2) -0.0101(19) 0.0105(18) 0.0048(18)
    O1 0.119(4) 0.081(3) 0.039(2) -0.024(3) -0.001(2) 0.005(2)
    O2 0.105(3) 0.064(3) 0.065(2) -0.034(2) 0.007(2) 0.000(2)
    O3 0.0453(18) 0.070(2) 0.0505(19) -0.0050(16) 0.0083(15) -0.0121(17)
    I1 0.0635(2) 0.0536(2) 0.0582(2) 0.00317(16) 0.02756(16) -0.01141(15)
    I2 0.0470(2) 0.1373(4) 0.0684(3) 0.0114(2) 0.01898(18) -0.0001(2)
_geom_special_details
;
 All esds (except the esd in the dihedral angle between two l.s. planes)
 are estimated using the full covariance matrix.  The cell esds are taken
 into account individually in the estimation of esds in distances, angles
 and torsion angles; correlations between esds in cell parameters are only
 used when they are defined by crystal symmetry.  An approximate (isotropic)
 treatment of cell esds is used for estimating esds involving l.s. planes.
;
loop_
    _geom_bond_atom_site_label_1
    _geom_bond_atom_site_label_2
    _geom_bond_site_symmetry_2
    _geom_bond_distance
    _geom_bond_publ_flag
    C1 O3 . 1.353(5) ?
    C1 C6 . 1.378(6) ?
    C1 C2 . 1.396(6) ?
    C2 C3 . 1.384(6) ?
    C2 I1 . 2.086(4) ?
    C3 C4 . 1.382(6) ?
    C3 N1 . 1.493(6) ?
    C4 C5 . 1.379(7) ?
    C4 I2 . 2.087(5) ?
    C5 C6 . 1.391(7) ?
    C5 H5 . 0.9300 ?
    C6 H6 . 0.9300 ?
    C7 O3 . 1.419(6) ?
    C7 H7A . 0.9600 ?
    C7 H7B . 0.9600 ?
    C7 H7C . 0.9600 ?
    N1 O1 . 1.189(5) ?
    N1 O2 . 1.205(5) ?
loop_
    _geom_angle_atom_site_label_1
    _geom_angle_atom_site_label_2
    _geom_angle_atom_site_label_3
    _geom_angle_site_symmetry_1
    _geom_angle_site_symmetry_3
    _geom_angle
    _geom_angle_publ_flag
    O3 C1 C6 . . 124.7(4) ?
    O3 C1 C2 . . 115.9(4) ?
    C6 C1 C2 . . 119.4(4) ?
    C3 C2 C1 . . 118.7(4) ?
    C3 C2 I1 . . 121.6(3) ?
    C1 C2 I1 . . 119.6(3) ?
    C4 C3 C2 . . 122.5(4) ?
    C4 C3 N1 . . 118.9(4) ?
    C2 C3 N1 . . 118.6(4) ?
    C5 C4 C3 . . 117.9(4) ?
    C5 C4 I2 . . 119.2(3) ?
    C3 C4 I2 . . 122.9(3) ?
    C4 C5 C6 . . 120.8(4) ?
    C4 C5 H5 . . 119.6 ?
    C6 C5 H5 . . 119.6 ?
    C1 C6 C5 . . 120.6(4) ?
    C1 C6 H6 . . 119.7 ?
    C5 C6 H6 . . 119.7 ?
    O3 C7 H7A . . 109.5 ?
    O3 C7 H7B . . 109.5 ?
    H7A C7 H7B . . 109.5 ?
    O3 C7 H7C . . 109.5 ?
    H7A C7 H7C . . 109.5 ?
    H7B C7 H7C . . 109.5 ?
    O1 N1 O2 . . 125.2(4) ?
    O1 N1 C3 . . 117.6(4) ?
    O2 N1 C3 . . 117.2(4) ?
    C1 O3 C7 . . 117.3(4) ?
loop_
    _geom_torsion_atom_site_label_1
    _geom_torsion_atom_site_label_2
    _geom_torsion_atom_site_label_3
    _geom_torsion_atom_site_label_4
    _geom_torsion_site_symmetry_1
    _geom_torsion_site_symmetry_2
    _geom_torsion_site_symmetry_3
    _geom_torsion_site_symmetry_4
    _geom_torsion
    _geom_torsion_publ_flag
    O3 C1 C2 C3 . . . . -179.6(4) ?
    C6 C1 C2 C3 . . . . -1.0(6) ?
    O3 C1 C2 I1 . . . . -1.1(5) ?
    C6 C1 C2 I1 . . . . 177.5(3) ?
    C1 C2 C3 C4 . . . . 1.0(6) ?
    I1 C2 C3 C4 . . . . -177.5(3) ?
    C1 C2 C3 N1 . . . . -177.4(4) ?
    I1 C2 C3 N1 . . . . 4.2(5) ?
    C2 C3 C4 C5 . . . . -0.3(7) ?
    N1 C3 C4 C5 . . . . 178.0(4) ?
    C2 C3 C4 I2 . . . . -179.9(3) ?
    N1 C3 C4 I2 . . . . -1.5(6) ?
    C3 C4 C5 C6 . . . . -0.4(7) ?
    I2 C4 C5 C6 . . . . 179.2(4) ?
    O3 C1 C6 C5 . . . . 178.8(4) ?
    C2 C1 C6 C5 . . . . 0.3(7) ?
    C4 C5 C6 C1 . . . . 0.4(7) ?
    C4 C3 N1 O1 . . . . -90.3(6) ?
    C2 C3 N1 O1 . . . . 88.1(6) ?
    C4 C3 N1 O2 . . . . 88.1(6) ?
    C2 C3 N1 O2 . . . . -93.5(5) ?
    C6 C1 O3 C7 . . . . 3.3(7) ?
    C2 C1 O3 C7 . . . . -178.2(4) ?
