# Supplementary material for: 2,4-Diiodo-3-nitro­anisole
Source: Acta Crystallogr Sect E Struct Rep Online. 2012 Apr 21;68(Pt 5):o1500. doi: 10.1107/S160053681200952X (PMC3344609; doi:10.1107/S160053681200952X)
Supplement: Supplementary file 2 [file e-68-o1500-Isup2.hkl]

# 
# h,k,l, Fc-squared, Fo-squared, sigma(Fo-squared) and status flag 
# 
data_I
_shelx_title ' AA in P2(1)/c' 
_shelx_refln_list_code          4 
_shelx_F_calc_maximum      360.88 
_exptl_crystal_F_000       736.00 
_reflns_d_resolution_high  0.8259 
 
loop_ 
 _symmetry_equiv_pos_as_xyz 
 'x, y, z' 
 '-x, y+1/2, -z+1/2' 
 '-x, -y, -z' 
 'x, -y-1/2, z-1/2' 
 
_cell_length_a     9.2644 
_cell_length_b     8.7562 
_cell_length_c    13.5486 
_cell_angle_alpha  90.000 
_cell_angle_beta  108.835 
_cell_angle_gamma  90.000 
 
_shelx_F_squared_multiplier     1.000 
 
loop_ 
 _refln_index_h 
 _refln_index_k 
 _refln_index_l 
 _refln_F_squared_calc 
 _refln_F_squared_meas 
 _refln_F_squared_sigma 
 _refln_observed_status 
   1   0   0      263.13      325.19      9.30 o 
   2   0   0     3982.26     4301.85     54.89 o 
   3   0   0    35376.74    35709.29    466.03 o 
   4   0   0    14669.91    15477.41    167.12 o 
   5   0   0    21296.81    21068.03    183.05 o 
   6   0   0      432.70      445.79     19.81 o 
   7   0   0     6034.93     6131.40     82.10 o 
   8   0   0     3895.34     3653.35    122.50 o 
   9   0   0      834.27      818.61     45.33 o 
  10   0   0       61.93       82.80     22.40 o 
   1   1   0     4469.23     4664.25     37.41 o 
   2   1   0     5328.20     5558.61     40.28 o 
   3   1   0    16600.41    16713.98    100.51 o 
   4   1   0    19503.93    19747.18    119.65 o 
   5   1   0      743.32      697.67     11.94 o 
   6   1   0       50.99       65.35      5.29 o 
   7   1   0      373.28      429.76     13.22 o 
   8   1   0     1221.84     1259.68     39.45 o 
   9   1   0     1560.60     1508.67     36.29 o 
  10   1   0      452.45      535.68     29.07 o 
   0   2   0      764.69      716.49     12.41 o 
   1   2   0    21317.99    22416.26    143.63 o 
   2   2   0    17882.93    18633.82    121.82 o 
   3   2   0    20828.55    21359.82    140.25 o 
   4   2   0       40.94       76.24      4.24 o 
   5   2   0      594.53      527.73     19.95 o 
   6   2   0    11512.21    11515.04    124.21 o 
   7   2   0      237.53      242.88     14.58 o 
   8   2   0      167.54      187.61     17.26 o 
   9   2   0      378.39      378.49     25.03 o 
  10   2   0      175.84      191.76     19.26 o 
   1   3   0     7178.72     6918.82     47.25 o 
   2   3   0     3857.36     3953.28     34.76 o 
   3   3   0      114.73      146.26      7.33 o 
   4   3   0     1476.16     1406.14     18.99 o 
   5   3   0     1180.22     1260.55     24.49 o 
   6   3   0      131.39      126.72     11.96 o 
   7   3   0      527.90      530.03     17.74 o 
   8   3   0      122.74      105.85     10.66 o 
   9   3   0        4.68       11.74      8.00 o 
  10   3   0       66.58       47.92     12.21 o 
   0   4   0     4107.80     4031.71     47.03 o 
   1   4   0     5790.16     5585.48     42.21 o 
   2   4   0     4721.62     4659.72     42.10 o 
   3   4   0     5428.81     5429.86     52.86 o 
   4   4   0      670.72      648.85     13.80 o 
   5   4   0      260.98      287.92     13.12 o 
   6   4   0     4071.41     3982.79     50.79 o 
   7   4   0        8.00       17.03      6.77 o 
   8   4   0       23.30       28.94      8.35 o 
   9   4   0      551.73      527.37     21.36 o 
   1   5   0     4029.49     3881.66     34.57 o 
   2   5   0    11807.29    11804.94    101.02 o 
   3   5   0     2601.91     2615.09     31.29 o 
   4   5   0      329.90      337.52     13.92 o 
   5   5   0     3149.84     3124.92     44.22 o 
   6   5   0       63.46       73.46      9.56 o 
   7   5   0      730.23      805.83     30.31 o 
   8   5   0        0.48       11.44      7.82 o 
   9   5   0      128.57      134.92     23.96 o 
   0   6   0     5835.53     5571.21     66.83 o 
   1   6   0      449.68      490.49     14.31 o 
   2   6   0      235.47      253.16     12.14 o 
   3   6   0     1948.77     1858.12     32.35 o 
   4   6   0      529.80      576.21     18.70 o 
   5   6   0     2125.35     2202.40     38.12 o 
   6   6   0       78.76       68.04     10.74 o 
   7   6   0      431.38      402.53     18.87 o 
   8   6   0      380.76      360.57     19.45 o 
   1   7   0     4083.53     3971.83     46.82 o 
   2   7   0     1015.30     1059.70     21.69 o 
   3   7   0       91.13       51.12      8.75 o 
   4   7   0     3292.18     3203.84     82.55 o 
   5   7   0      243.42      277.31     19.97 o 
   6   7   0      156.93      161.46     13.82 o 
   7   7   0      415.84      384.63     24.77 o 
   0   8   0        7.91        2.12     10.08 o 
   1   8   0      149.13       81.67     10.55 o 
   2   8   0       21.15       14.30      7.45 o 
   3   8   0       59.37       80.79     10.77 o 
   4   8   0       29.74       25.67      8.12 o 
   5   8   0        0.28        4.89      7.88 o 
   6   8   0       27.28       32.04      9.90 o 
   1   9   0      931.73     1046.61     38.01 o 
   2   9   0      754.11      633.27     26.91 o 
   3   9   0        0.81        6.83      8.38 o 
   4   9   0      369.80      443.77     21.02 o 
   5   9   0      302.69      232.44     17.41 o 
   0  10   0        9.71       14.67     20.44 o 
   1  10   0        8.93       11.59     11.17 o 
   2  10   0        6.39        2.84     10.26 o 
   3  10   0       28.61       32.39     12.73 o 
 -10   1   1     1034.35     1001.89     37.61 o 
  -9   1   1      446.49      413.60     26.30 o 
  -8   1   1     1945.96     1870.41     31.98 o 
  -7   1   1     1143.97     1160.10     18.19 o 
  -6   1   1      149.42      166.69      7.07 o 
  -5   1   1    19426.48    18854.67    116.89 o 
  -4   1   1        7.42       14.79      3.89 o 
  -3   1   1      175.72      200.58      5.39 o 
  -2   1   1    23649.81    24296.96    153.71 o 
  -1   1   1     4398.88     4311.70     34.79 o 
   0   1   1    14217.16    14480.85    148.49 o 
   1   1   1     2286.78     2409.31     22.76 o 
   2   1   1    26376.26    25964.80    164.66 o 
   3   1   1     4676.27     4557.34     33.29 o 
   4   1   1     3345.18     3310.48     30.71 o 
   5   1   1     4062.65     3913.96     33.80 o 
   6   1   1        4.91        7.34      4.21 o 
   7   1   1     6384.83     6386.73     59.38 o 
   8   1   1        3.58       14.13      7.61 o 
   9   1   1       69.69       47.82     10.52 o 
  10   1   1      548.35      575.56     32.69 o 
 -10   2   1        4.34        4.13      8.56 o 
  -9   2   1     1155.67     1214.12     28.26 o 
  -8   2   1     1057.57     1061.19     24.48 o 
  -7   2   1     1401.14     1357.12     26.30 o 
  -6   2   1     6692.37     6657.23     57.37 o 
  -5   2   1      138.86      180.80      8.42 o 
  -4   2   1     2556.31     2535.96     26.22 o 
  -3   2   1     1525.73     1421.75     16.78 o 
  -2   2   1    23236.03    23620.13    151.75 o 
  -1   2   1    20385.72    20060.60    129.27 o 
   0   2   1     6807.68     6717.50     43.63 o 
   1   2   1     3043.88     2945.00     24.98 o 
   2   2   1      893.94      912.76     15.52 o 
   3   2   1    14452.41    14776.40    101.07 o 
   4   2   1     7871.02     8004.60     55.27 o 
   5   2   1     1190.26     1074.15     17.62 o 
   6   2   1     4493.81     4349.65     50.78 o 
   7   2   1      360.42      362.77     17.44 o 
   8   2   1       14.74       16.33      6.96 o 
   9   2   1       52.34       40.00     10.84 o 
  10   2   1      274.02      278.55     24.58 o 
 -10   3   1      110.33      100.97     14.21 o 
  -9   3   1      452.93      440.53     25.55 o 
  -8   3   1     1275.87     1264.85     27.92 o 
  -7   3   1     3233.25     3184.08     44.05 o 
  -6   3   1     2386.53     2286.58     34.35 o 
  -5   3   1        8.65       24.55      5.40 o 
  -4   3   1    22983.51    23235.61    155.73 o 
  -3   3   1     6920.03     6727.24     67.37 o 
  -2   3   1     2123.95     1984.87     21.84 o 
  -1   3   1     5027.91     5055.68     36.89 o 
   0   3   1     4664.70     4965.09     36.44 o 
   1   3   1    46577.58    46185.22    280.77 o 
   2   3   1       26.07       47.52      9.40 o 
   3   3   1     3470.87     3477.28     39.09 o 
   4   3   1    15306.38    14699.89    120.18 o 
   5   3   1     1961.26     1909.79     30.18 o 
   6   3   1     1965.94     2083.27     33.89 o 
   7   3   1      171.01      217.75     12.87 o 
   8   3   1     2846.64     2845.27     61.27 o 
   9   3   1      856.81      872.79     30.11 o 
 -10   4   1       64.67       92.40     12.54 o 
  -9   4   1       20.12       15.90      8.14 o 
  -8   4   1     1047.47     1148.43     52.04 o 
  -7   4   1     2942.99     2953.13     43.78 o 
  -6   4   1       73.99      100.45      9.34 o 
  -5   4   1      870.16      929.97     23.51 o 
  -4   4   1      772.61      835.92     19.06 o 
  -3   4   1    13111.00    13231.76     96.38 o 
  -2   4   1     3105.94     3036.75     26.83 o 
  -1   4   1      749.52      767.37     12.27 o 
   0   4   1    18167.85    18279.53    113.58 o 
   1   4   1      449.14      476.71      9.56 o 
   2   4   1     4544.47     4937.98     43.89 o 
   3   4   1      262.58      281.33      8.98 o 
   4   4   1     6039.83     6143.34     63.62 o 
   5   4   1     7149.56     7052.65     72.55 o 
   6   4   1      630.02      627.30     19.19 o 
   7   4   1      613.83      618.09     20.21 o 
   8   4   1      154.38      157.58     13.29 o 
   9   4   1      638.12      654.91     23.44 o 
  -9   5   1      153.79      167.82     14.63 o 
  -8   5   1       31.08       42.08     11.32 o 
  -7   5   1        4.02        6.62      6.72 o 
  -6   5   1       72.36       63.28      9.70 o 
  -5   5   1     2991.15     2993.83     42.42 o 
  -4   5   1       76.12       83.66      8.00 o 
  -3   5   1      126.83      118.13     10.27 o 
  -2   5   1     7898.05     7765.47     64.99 o 
  -1   5   1     4570.74     4514.52     38.69 o 
   0   5   1     1060.55     1036.38     15.80 o 
   1   5   1      465.17      404.79     10.05 o 
   2   5   1     2006.05     1880.83     25.33 o 
   3   5   1     1884.17     1846.90     30.50 o 
   4   5   1      526.27      566.03     23.26 o 
   5   5   1      260.84      207.67     12.67 o 
   6   5   1       18.30       24.93      7.28 o 
   7   5   1     1301.90     1258.62     29.91 o 
   8   5   1       22.81       18.39     15.19 o 
   9   5   1        9.92        7.57     11.51 o 
  -8   6   1       57.88       78.91     11.80 o 
  -7   6   1      377.26      377.41     18.13 o 
  -6   6   1     2732.53     2741.37     44.36 o 
  -5   6   1       33.44       36.05     10.27 o 
  -4   6   1     1565.01     1417.09     28.61 o 
  -3   6   1     2302.42     2364.26     31.77 o 
  -2   6   1      137.64      123.02      8.58 o 
  -1   6   1     2517.40     2262.58     26.53 o 
   0   6   1     2920.73     3037.46     31.59 o 
   1   6   1      857.07      771.46     14.72 o 
   2   6   1      619.54      639.97     15.85 o 
   3   6   1     3681.01     3408.33     46.47 o 
   4   6   1      102.75       90.32      9.90 o 
   5   6   1      320.43      376.73     17.03 o 
   6   6   1      314.48      269.48     15.68 o 
   7   6   1       13.16       15.45      9.99 o 
   8   6   1      327.41      318.40     18.78 o 
  -8   7   1       52.41       34.39     10.14 o 
  -7   7   1       46.70       36.40      9.79 o 
  -6   7   1       38.67       47.83      9.48 o 
  -5   7   1      327.59      347.19     17.15 o 
  -4   7   1        4.83        8.82      6.92 o 
  -3   7   1       10.90       22.37      9.13 o 
  -2   7   1       83.58       69.08      8.20 o 
  -1   7   1       84.02       91.23      8.60 o 
   0   7   1      118.47      148.80      8.57 o 
   1   7   1       40.82       20.72      6.37 o 
   2   7   1      452.68      520.81     19.80 o 
   3   7   1       55.22       75.62      9.79 o 
   4   7   1       11.68       17.56      7.68 o 
   5   7   1       18.61        5.74      7.32 o 
   6   7   1        8.59        6.74     10.23 o 
   7   7   1        0.58        6.87      8.28 o 
  -7   8   1       66.32       39.23     12.79 o 
  -6   8   1      588.89      608.35     27.23 o 
  -5   8   1       49.53       51.55     10.31 o 
  -4   8   1      810.54      790.02     24.44 o 
  -3   8   1     1253.05     1187.33     30.25 o 
  -2   8   1      290.22      357.40     23.28 o 
  -1   8   1     2366.57     2411.83     40.70 o 
   0   8   1     2030.45     1955.51     37.29 o 
   1   8   1      299.64      279.06     18.47 o 
   2   8   1      854.99      823.21     24.64 o 
   3   8   1     1489.15     1566.46     33.82 o 
   4   8   1       18.64        2.01      7.60 o 
   5   8   1      146.97      158.20     14.44 o 
   6   8   1      685.68      693.87     25.57 o 
  -5   9   1       66.20       36.21     10.72 o 
  -4   9   1       23.61        0.49      8.10 o 
  -3   9   1        5.31       -0.76      7.30 o 
  -2   9   1        8.68       18.08     15.13 o 
  -1   9   1        1.46       11.09      8.34 o 
   0   9   1       35.04       32.73     18.13 o 
   1   9   1        5.20        7.48      9.79 o 
   2   9   1       69.54       42.84     11.76 o 
   3   9   1       37.63       42.03      9.92 o 
   4   9   1        2.95       12.54      9.39 o 
   5   9   1        1.79       11.66      9.59 o 
  -3  10   1      593.23      568.98     27.82 o 
  -2  10   1       78.76       82.22     14.79 o 
  -1  10   1      173.49      218.93     19.11 o 
   0  10   1      839.72      828.55     31.61 o 
   1  10   1       55.26       86.55     15.36 o 
   2  10   1      292.47      341.02     23.19 o 
   3  10   1      363.92      338.48     23.96 o 
 -10   0   2     1822.59     1968.57     72.98 o 
  -9   0   2      559.24      504.29     34.98 o 
  -8   0   2     3494.14     3465.81     51.04 o 
  -7   0   2     7874.48     7952.05     85.68 o 
  -6   0   2     4471.29     4368.75     52.64 o 
  -5   0   2      566.91      692.82     30.88 o 
  -4   0   2     2158.38     2163.88     28.28 o 
  -3   0   2   130231.51   129202.62   1051.93 o 
  -2   0   2    13539.04    14105.54    146.29 o 
  -1   0   2      674.83      848.87     14.30 o 
   0   0   2    28632.23    28789.94    406.42 o 
   1   0   2     2963.57     3048.53     31.67 o 
   2   0   2    82020.32    84220.27   1068.31 o 
   3   0   2       33.90       38.68      5.36 o 
   4   0   2     8803.58     8824.74     92.62 o 
   5   0   2    23765.20    23007.23    263.87 o 
   6   0   2     1172.63     1193.62     32.79 o 
   7   0   2      843.94      767.36     37.86 o 
   8   0   2       67.22       48.85     12.31 o 
   9   0   2     2307.58     2427.01     84.11 o 
  10   0   2      659.78      709.47     48.08 o 
 -10   1   2      192.53      188.44     18.94 o 
  -9   1   2        0.73       18.47      6.75 o 
  -8   1   2       67.01       73.10      8.62 o 
  -7   1   2     3804.28     3850.74     36.48 o 
  -6   1   2     8377.79     8348.03     66.60 o 
  -5   1   2     3713.21     3610.66     30.82 o 
  -4   1   2     4603.27     4746.24     35.33 o 
  -3   1   2     1019.27     1163.95     12.34 o 
  -2   1   2     3613.86     3482.54     24.72 o 
  -1   1   2     1022.15     1033.59     10.87 o 
   0   1   2    29851.91    30310.49    283.76 o 
   1   1   2    25452.25    25815.91    162.98 o 
   2   1   2    10182.72    10461.10     72.59 o 
   3   1   2     1234.19     1289.17     14.16 o 
   4   1   2     1187.22     1285.79     19.05 o 
   5   1   2     2802.02     2761.06     29.48 o 
   6   1   2     3680.37     3710.71     39.97 o 
   7   1   2     2002.72     1983.20     38.69 o 
   8   1   2     1668.24     1734.13     38.35 o 
   9   1   2       53.07       55.70     11.87 o 
  10   1   2       90.87       85.64     17.05 o 
 -10   2   2       10.81        7.05      8.50 o 
  -9   2   2     2881.51     2934.70     44.90 o 
  -8   2   2      240.08      303.96     14.06 o 
  -7   2   2      407.17      398.02     14.53 o 
  -6   2   2     7721.52     7490.31     70.99 o 
  -5   2   2      547.77      519.87     12.42 o 
  -4   2   2    23314.85    24267.79    144.55 o 
  -3   2   2     3905.07     3720.14     28.17 o 
  -2   2   2    11450.88    11934.97     81.04 o 
  -1   2   2    58488.38    58371.68    570.28 o 
   0   2   2    53514.38    54270.71    311.83 o 
   1   2   2      100.67      173.57      5.54 o 
   2   2   2     6452.07     6308.51     49.98 o 
   3   2   2    25988.16    26753.41    174.84 o 
   4   2   2     3134.43     3205.59     32.68 o 
   5   2   2      849.20      785.21     15.76 o 
   6   2   2     1386.04     1463.43     33.59 o 
   7   2   2        7.45       22.03      6.68 o 
   8   2   2     1881.31     1915.27     41.57 o 
   9   2   2        7.34       14.19      9.17 o 
 -10   3   2       86.15       69.28     10.99 o 
  -9   3   2       82.57      110.35     14.82 o 
  -8   3   2       81.95      102.23     10.13 o 
  -7   3   2       58.03       60.63      8.20 o 
  -6   3   2      390.48      353.37     11.56 o 
  -5   3   2     3859.92     3937.73     38.62 o 
  -4   3   2     1204.17     1248.60     18.07 o 
  -3   3   2     1760.76     1881.94     21.79 o 
  -2   3   2    13015.66    13415.93     83.90 o 
  -1   3   2     1395.06     1474.87     16.01 o 
   0   3   2     2327.40     2433.59     21.93 o 
   1   3   2     1823.96     1631.84     16.71 o 
   2   3   2      132.01      120.46      8.01 o 
   3   3   2      914.84      967.46     19.85 o 
   4   3   2     1955.94     1883.60     23.58 o 
   5   3   2       88.95       88.89     12.22 o 
   6   3   2       96.44       91.97      9.54 o 
   7   3   2      531.66      545.82     18.59 o 
   8   3   2       13.42       23.14      7.80 o 
   9   3   2       88.28       72.31     14.70 o 
 -10   4   2        0.40       10.14      8.24 o 
  -9   4   2      969.07      926.37     26.37 o 
  -8   4   2        6.20        9.36      6.73 o 
  -7   4   2      365.41      382.33     26.21 o 
  -6   4   2     2109.38     2090.71     33.44 o 
  -5   4   2      920.62      938.01     17.67 o 
  -4   4   2     7589.09     7465.96     62.55 o 
  -3   4   2     2984.62     3089.08     32.41 o 
  -2   4   2     1419.50     1450.30     17.20 o 
  -1   4   2     9220.23     9097.53     62.88 o 
   0   4   2     2420.36     2353.75     23.53 o 
   1   4   2      617.24      714.20     11.62 o 
   2   4   2     3059.46     3112.79     27.48 o 
   3   4   2     6857.93     6725.03     55.92 o 
   4   4   2     1105.20     1058.28     22.83 o 
   5   4   2     1188.70     1198.61     25.41 o 
   6   4   2     2671.12     2568.60     40.54 o 
   7   4   2        1.83        7.59      9.59 o 
   8   4   2      462.56      458.65     19.71 o 
   9   4   2       10.18       17.34     10.20 o 
  -9   5   2       44.36       59.56     10.79 o 
  -8   5   2     1287.97     1254.89     34.17 o 
  -7   5   2        0.06        2.16      6.12 o 
  -6   5   2      257.73      283.72     13.87 o 
  -5   5   2     6196.88     6148.07     66.32 o 
  -4   5   2      445.21      470.11     14.65 o 
  -3   5   2      508.59      500.74     13.51 o 
  -2   5   2     4643.56     4521.24     42.92 o 
  -1   5   2     7628.19     7817.06     58.51 o 
   0   5   2     8910.28     8993.32     64.96 o 
   1   5   2     1825.47     1746.52     20.92 o 
   2   5   2     3505.23     3413.04     36.42 o 
   3   5   2     2881.75     2760.83     39.29 o 
   4   5   2     3276.63     3444.29     46.50 o 
   5   5   2       72.89       84.02      9.51 o 
   6   5   2        6.47       -5.93      7.60 o 
   7   5   2     1688.41     1743.97     36.31 o 
   8   5   2       39.73       32.78      9.45 o 
  -9   6   2        7.50       11.11     10.43 o 
  -8   6   2      536.33      553.38     22.03 o 
  -7   6   2      139.49      135.16     17.11 o 
  -6   6   2      147.15      171.13     12.47 o 
  -5   6   2        0.78       11.35      6.77 o 
  -4   6   2       21.62       43.58      6.87 o 
  -3   6   2     4291.95     4243.81     64.30 o 
  -2   6   2      738.94      741.05     17.36 o 
  -1   6   2       42.71       45.96      5.76 o 
   0   6   2     1982.33     1866.98     25.43 o 
   1   6   2      462.49      559.00     15.06 o 
   2   6   2     2506.90     2577.28     38.93 o 
   3   6   2       52.07       41.85      8.98 o 
   4   6   2      746.96      707.92     24.91 o 
   5   6   2     1669.08     1631.13     33.44 o 
   6   6   2      195.54      225.03     24.30 o 
   7   6   2        4.20       11.56      7.95 o 
   8   6   2        2.67        0.87      8.06 o 
  -8   7   2      246.62      235.51     36.21 o 
  -7   7   2      574.08      622.60     27.71 o 
  -6   7   2      493.13      479.27     19.85 o 
  -5   7   2      414.00      444.97     18.47 o 
  -4   7   2     1164.63     1183.42     27.60 o 
  -3   7   2      427.35      391.87     25.50 o 
  -2   7   2     3130.92     3159.73     39.80 o 
  -1   7   2      332.11      364.60     13.57 o 
   0   7   2      204.58      243.30     12.93 o 
   1   7   2     7784.25     7437.56    118.70 o 
   2   7   2      351.04      435.65     17.39 o 
   3   7   2      408.24      451.91     30.92 o 
   4   7   2     1117.70     1001.71     38.28 o 
   5   7   2      656.61      658.29     22.85 o 
   6   7   2      348.21      322.71     19.88 o 
   7   7   2       33.36       25.28      9.93 o 
  -7   8   2        0.70       14.76     10.95 o 
  -6   8   2      146.84      108.54     15.80 o 
  -5   8   2       54.38       46.86     10.01 o 
  -4   8   2       26.61       15.79      7.60 o 
  -3   8   2        1.07        7.46      7.08 o 
  -2   8   2      359.80      271.72     13.34 o 
  -1   8   2       58.07       34.31      8.85 o 
   0   8   2      256.24      257.72     14.96 o 
   1   8   2       12.55       35.02     12.45 o 
   2   8   2       21.30       35.40      8.71 o 
   3   8   2      258.41      188.74     14.42 o 
   4   8   2       25.87       11.84      8.09 o 
   5   8   2        9.43       18.78      8.72 o 
   6   8   2        1.12       -6.95      8.40 o 
  -5   9   2      508.38      481.31     25.99 o 
  -4   9   2      192.95      245.73     20.06 o 
  -3   9   2      191.97      202.44     14.75 o 
  -2   9   2      955.38      960.74     32.10 o 
  -1   9   2       73.30       66.11     10.92 o 
   0   9   2      560.92      448.29     30.84 o 
   1   9   2      909.53     1043.31     33.76 o 
   2   9   2      163.03      150.69     16.43 o 
   3   9   2      274.84      279.73     17.54 o 
   4   9   2      682.02      660.11     29.76 o 
   5   9   2       50.92       59.20     11.74 o 
  -3  10   2       15.38       21.23     15.38 o 
  -2  10   2        4.15      -17.11     13.43 o 
  -1  10   2       31.35       49.81     17.23 o 
   0  10   2       35.47       37.06     12.78 o 
   1  10   2        3.52       10.27     10.86 o 
   2  10   2       28.14       32.22     13.18 o 
 -11   1   3      217.44      215.70     43.89 o 
 -10   1   3       63.32       40.03     11.76 o 
  -9   1   3       44.67       54.16      8.37 o 
  -8   1   3     6033.12     5785.90     55.21 o 
  -7   1   3       30.12       33.32      5.00 o 
  -6   1   3      443.18      472.33     12.83 o 
  -5   1   3    15965.98    15810.54     99.45 o 
  -4   1   3      606.13      578.20     10.41 o 
  -3   1   3    19056.93    18690.14    110.90 o 
  -2   1   3     2281.87     2352.16     21.22 o 
  -1   1   3     4510.35     4161.36     32.38 o 
   0   1   3    40654.70    41477.48    235.46 o 
   1   1   3     8411.13     8510.01     54.28 o 
   2   1   3     3214.81     3140.04     37.89 o 
   3   1   3     2454.69     2558.88     23.23 o 
   4   1   3    17729.57    17347.41    141.93 o 
   5   1   3      292.92      309.33     10.88 o 
   6   1   3        6.39        9.39      4.86 o 
   7   1   3     2211.55     2126.24     41.13 o 
   8   1   3        1.20       16.63      8.34 o 
   9   1   3      326.27      305.69     41.96 o 
 -10   2   3      295.91      292.14     15.94 o 
  -9   2   3     1771.42     1782.20     33.69 o 
  -8   2   3      368.51      382.96     23.03 o 
  -7   2   3      417.55      460.24     14.46 o 
  -6   2   3     1271.80     1296.40     20.29 o 
  -5   2   3     3039.70     2771.01     25.91 o 
  -4   2   3    18168.01    18171.45    111.03 o 
  -3   2   3     2894.04     2838.04     23.38 o 
  -2   2   3     3240.68     3249.35     29.77 o 
  -1   2   3     5144.88     5624.72     38.83 o 
   0   2   3    25158.98    25881.18    161.36 o 
   1   2   3     8261.77     8282.99     60.44 o 
   2   2   3      958.78      840.56     13.58 o 
   3   2   3    14375.09    14188.95    100.56 o 
   4   2   3     2765.63     2513.64     28.97 o 
   5   2   3      850.54      904.60     17.49 o 
   6   2   3      126.53      156.59     17.32 o 
   7   2   3      634.99      610.84     19.21 o 
   8   2   3     1526.04     1499.24     37.20 o 
   9   2   3      296.34      258.11     18.80 o 
 -10   3   3      114.75      144.20     19.10 o 
  -9   3   3     1499.46     1549.17     32.23 o 
  -8   3   3        6.17        5.33      6.40 o 
  -7   3   3     3018.45     2960.44     40.72 o 
  -6   3   3    10420.43    10169.29     80.48 o 
  -5   3   3      706.84      655.63     17.15 o 
  -4   3   3      453.56      451.38      8.55 o 
  -3   3   3      224.77      268.61      7.22 o 
  -2   3   3    41538.09    41508.21    239.16 o 
  -1   3   3     2115.24     2129.41     20.50 o 
   0   3   3     2116.75     2197.04     20.77 o 
   1   3   3    25391.12    24683.32    147.15 o 
   2   3   3       30.69       46.92      6.07 o 
   3   3   3     6521.05     6639.72     55.50 o 
   4   3   3       69.74      110.43      7.09 o 
   5   3   3     5754.29     5606.94     61.98 o 
   6   3   3     5196.89     5133.87     61.07 o 
   7   3   3       57.89       64.10      9.16 o 
   8   3   3      102.45      111.23     13.65 o 
   9   3   3        0.17       -3.99      9.04 o 
 -10   4   3      974.43     1014.35     34.36 o 
  -9   4   3       83.68      102.17     11.39 o 
  -8   4   3      229.31      232.70     13.66 o 
  -7   4   3      771.38      767.88     20.83 o 
  -6   4   3     2640.85     2710.97     35.41 o 
  -5   4   3     4081.20     4216.02     42.50 o 
  -4   4   3       87.92      119.94      8.02 o 
  -3   4   3     6778.02     6734.34     49.30 o 
  -2   4   3     4793.18     4800.61     38.65 o 
  -1   4   3     2348.11     2445.23     24.60 o 
   0   4   3       36.97       69.22      6.44 o 
   1   4   3     3994.62     4287.41     35.38 o 
   2   4   3    12102.93    11912.90     88.66 o 
   3   4   3        9.07       11.26      4.20 o 
   4   4   3       72.31       74.94     10.91 o 
   5   4   3     1435.16     1431.93     28.71 o 
   6   4   3      511.70      548.75     19.02 o 
   7   4   3      838.51      896.44     25.35 o 
   8   4   3       73.24       80.32     11.59 o 
  -9   5   3       16.73       21.52     16.41 o 
  -8   5   3      974.79     1100.00     79.79 o 
  -7   5   3       23.71       10.24      6.19 o 
  -6   5   3       57.17       76.62      9.15 o 
  -5   5   3     3291.97     3209.74     37.43 o 
  -4   5   3      285.02      320.50     11.59 o 
  -3   5   3     1510.56     1488.95     22.95 o 
  -2   5   3      710.59      716.52     13.46 o 
  -1   5   3     2616.54     2642.95     27.98 o 
   0   5   3     3057.39     2888.05     29.29 o 
   1   5   3      613.39      636.23     13.94 o 
   2   5   3      428.15      380.93     14.33 o 
   3   5   3      383.77      373.11     15.05 o 
   4   5   3     2937.73     2876.59     42.40 o 
   5   5   3      693.91      703.91     28.44 o 
   6   5   3       76.88       53.28      9.31 o 
   7   5   3      324.73      316.88     17.89 o 
   8   5   3        5.67       15.28      8.55 o 
  -9   6   3      400.85      405.41     25.14 o 
  -8   6   3      154.49      175.85     17.55 o 
  -7   6   3      979.83      913.96     30.52 o 
  -6   6   3      986.69     1021.19     44.18 o 
  -5   6   3      124.64      132.61     10.88 o 
  -4   6   3     3668.77     3532.21     41.39 o 
  -3   6   3     1750.40     1857.79     28.10 o 
  -2   6   3      128.19      155.81      9.44 o 
  -1   6   3     4484.85     4417.59     41.25 o 
   0   6   3     2681.14     2638.10     29.60 o 
   1   6   3      869.60      840.73     21.66 o 
   2   6   3     2842.07     3058.97     43.56 o 
   3   6   3     1096.03      990.74     24.31 o 
   4   6   3       14.46       13.18      7.22 o 
   5   6   3     1199.92     1206.86     29.25 o 
   6   6   3      438.79      399.53     22.71 o 
   7   6   3        0.17        2.99      7.67 o 
  -8   7   3      142.92      111.61     16.24 o 
  -7   7   3       13.65       17.10     10.28 o 
  -6   7   3       59.78       74.82     13.23 o 
  -5   7   3      274.50      291.90     18.46 o 
  -4   7   3      141.71      143.71     19.14 o 
  -3   7   3      393.61      448.11     15.30 o 
  -2   7   3      407.69      351.87     13.89 o 
  -1   7   3      514.41      605.31     16.95 o 
   0   7   3      236.05      274.58     12.49 o 
   1   7   3       39.53       43.39      9.07 o 
   2   7   3       34.64       22.53      7.90 o 
   3   7   3       22.97       24.43      7.74 o 
   4   7   3       10.74        9.39      7.49 o 
   5   7   3        6.02       -7.87      6.82 o 
   6   7   3        0.69        5.95      8.12 o 
   7   7   3       75.87       79.22     12.92 o 
  -7   8   3      613.23      591.06     36.23 o 
  -6   8   3      609.14      554.17     35.28 o 
  -5   8   3       54.34       90.26     13.87 o 
  -4   8   3     1666.46     1709.37     41.17 o 
  -3   8   3      765.80      763.54     20.46 o 
  -2   8   3        0.74        1.52      6.11 o 
  -1   8   3     1549.19     1480.09     31.65 o 
   0   8   3     1078.50     1202.99     43.58 o 
   1   8   3      199.38      258.22     26.36 o 
   2   8   3      766.44      731.94     23.40 o 
   3   8   3     1073.08     1160.17     29.92 o 
   4   8   3      120.39      147.24     15.37 o 
   5   8   3      339.51      316.64     18.86 o 
   6   8   3       53.92       39.13     11.00 o 
  -5   9   3       13.08        9.11     16.57 o 
  -4   9   3        3.20        7.00      9.97 o 
  -3   9   3       60.68       39.12     11.46 o 
  -2   9   3        7.54        6.75      9.25 o 
  -1   9   3      223.17      204.60     17.93 o 
   0   9   3        0.33       -4.99     11.03 o 
   1   9   3        6.87       -0.73      9.23 o 
   2   9   3        1.05       13.46     10.86 o 
   3   9   3        2.24        8.63      8.61 o 
   4   9   3       20.62       45.24     11.42 o 
  -3  10   3      363.84      286.88     26.66 o 
  -2  10   3       13.09       -5.24     19.26 o 
  -1  10   3      426.04      472.57     47.49 o 
   0  10   3      267.97      296.61     51.69 o 
   1  10   3        4.74       -7.76     10.78 o 
   2  10   3      417.69      387.56     24.94 o 
 -11   0   4      409.37      341.31     34.07 o 
 -10   0   4     2771.21     2684.72     82.94 o 
  -9   0   4      144.57      122.10     13.76 o 
  -8   0   4      667.63      718.61     34.70 o 
  -7   0   4      355.80      388.60     14.98 o 
  -6   0   4    26302.97    25427.15    219.08 o 
  -5   0   4    22619.14    22747.37    283.03 o 
  -4   0   4     1094.70     1139.75     19.05 o 
  -3   0   4    18354.14    18136.24    204.07 o 
  -2   0   4        7.20       12.31      3.50 o 
  -1   0   4    71915.62    72586.34   1109.80 o 
   0   0   4      131.99      149.62      6.28 o 
   1   0   4     6116.53     5776.16     56.62 o 
   2   0   4    57663.32    56615.78    455.91 o 
   3   0   4       84.33       92.19      7.26 o 
   4   0   4     3265.24     3447.07     44.89 o 
   5   0   4      451.46      463.10     23.52 o 
   6   0   4     3556.66     3404.62     63.16 o 
   7   0   4     4317.48     4173.21     75.87 o 
   8   0   4       54.02       34.33     16.90 o 
   9   0   4      453.45      525.52     41.40 o 
 -11   1   4        1.65       13.36     16.38 o 
 -10   1   4      355.56      333.55     18.18 o 
  -9   1   4     2124.21     2120.35     35.04 o 
  -8   1   4     1919.59     1978.20     28.23 o 
  -7   1   4     1297.87     1311.76     18.90 o 
  -6   1   4     1822.52     1790.25     22.66 o 
  -5   1   4      677.29      628.03     10.99 o 
  -4   1   4     3782.06     3774.23     32.60 o 
  -3   1   4     2645.30     2509.23     25.13 o 
  -2   1   4    33398.49    33975.61    214.84 o 
  -1   1   4    30373.64    31737.36    200.97 o 
   0   1   4        3.79       20.15      2.41 o 
   1   1   4      178.69      220.31      5.86 o 
   2   1   4      895.20      826.96     11.76 o 
   3   1   4     9708.68     9683.33     65.70 o 
   4   1   4     5832.30     5828.54     51.75 o 
   5   1   4     3489.02     3485.84     38.20 o 
   6   1   4      973.25     1020.55     22.90 o 
   7   1   4      121.07      106.90     12.79 o 
   8   1   4      394.19      360.84     19.78 o 
   9   1   4      317.39      312.27     24.64 o 
 -10   2   4       27.33       10.89      8.78 o 
  -9   2   4      900.72      880.49     22.92 o 
  -8   2   4      170.98      189.90     11.40 o 
  -7   2   4     6217.51     6292.68     57.08 o 
  -6   2   4      265.89      265.66     12.31 o 
  -5   2   4     2098.37     2172.99     22.28 o 
  -4   2   4    23423.15    23679.96    159.25 o 
  -3   2   4     8582.80     8789.66     80.74 o 
  -2   2   4     2602.07     2652.02     25.61 o 
  -1   2   4     8370.59     8048.31     53.18 o 
   0   2   4    11831.01    11900.45     74.64 o 
   1   2   4    21967.05    22875.62    201.16 o 
   2   2   4     5688.03     5837.67     48.48 o 
   3   2   4     3862.44     3896.63     37.81 o 
   4   2   4     1025.31      980.32     17.82 o 
   5   2   4     7869.34     7989.71     68.65 o 
   6   2   4       94.37      118.37     10.06 o 
   7   2   4        4.40       14.85      8.12 o 
   8   2   4     1553.71     1585.76     39.08 o 
   9   2   4        3.16        0.02      9.02 o 
 -10   3   4       12.03       13.19     12.46 o 
  -9   3   4      237.52      213.87     16.65 o 
  -8   3   4     1045.11     1046.80     23.95 o 
  -7   3   4      112.46      110.16      8.16 o 
  -6   3   4      321.65      317.77     10.85 o 
  -5   3   4     3223.86     3145.02     42.65 o 
  -4   3   4        4.22       15.08      3.16 o 
  -3   3   4     3871.22     4040.91     32.45 o 
  -2   3   4     3009.93     2834.85     25.21 o 
  -1   3   4      216.62      237.58      6.95 o 
   0   3   4     3000.88     3025.30     26.37 o 
   1   3   4      843.15      775.20     11.26 o 
   2   3   4      459.63      526.40     11.85 o 
   3   3   4      576.52      580.18     17.52 o 
   4   3   4      207.54      223.38     11.01 o 
   5   3   4      372.39      409.32     15.83 o 
   6   3   4      619.43      608.36     19.45 o 
   7   3   4      129.49      151.18     12.35 o 
   8   3   4       85.75       71.50     12.22 o 
 -10   4   4      100.57      121.07     19.21 o 
  -9   4   4      347.69      338.82     20.39 o 
  -8   4   4      126.45      104.50     12.95 o 
  -7   4   4     1993.74     1981.29     33.21 o 
  -6   4   4      137.98      160.90      8.89 o 
  -5   4   4        0.13       21.95      5.74 o 
  -4   4   4     8945.16     8848.42     70.81 o 
  -3   4   4     1591.41     1520.12     18.29 o 
  -2   4   4     3054.08     3148.03     29.30 o 
  -1   4   4     8601.21     8648.06     61.59 o 
   0   4   4    10435.33    10649.10     72.69 o 
   1   4   4     2199.93     2133.16     22.38 o 
   2   4   4     1434.38     1477.54     21.53 o 
   3   4   4     2342.45     2316.76     28.90 o 
   4   4   4      466.86      424.45     15.54 o 
   5   4   4     1326.89     1302.98     27.88 o 
   6   4   4        0.89        3.28      6.25 o 
   7   4   4        0.13        3.43      7.07 o 
   8   4   4      572.73      549.14     25.53 o 
  -9   5   4        3.13       -2.41     10.88 o 
  -8   5   4     1365.08     1365.19     37.08 o 
  -7   5   4      163.04      167.16     14.69 o 
  -6   5   4      753.60      730.12     24.70 o 
  -5   5   4     1365.09     1310.74     22.46 o 
  -4   5   4     1130.82     1340.15     29.98 o 
  -3   5   4     8111.58     8142.07     83.92 o 
  -2   5   4      740.08      725.59     14.08 o 
  -1   5   4     1434.68     1435.66     19.93 o 
   0   5   4     6528.26     6423.03     51.11 o 
   1   5   4     4326.84     4457.07     38.99 o 
   2   5   4      428.43      505.32     16.52 o 
   3   5   4      319.40      266.19     24.14 o 
   4   5   4     4021.76     3970.38     52.44 o 
   5   5   4      273.12      291.96     15.36 o 
   6   5   4       91.90      129.34     12.18 o 
   7   5   4      270.78      288.81     17.30 o 
   8   5   4        6.20        9.86      8.79 o 
  -9   6   4       49.15       73.61     21.34 o 
  -8   6   4        0.83       -0.89      9.43 o 
  -7   6   4        1.94        2.11      8.58 o 
  -6   6   4     1544.90     1555.76     41.05 o 
  -5   6   4      819.01      810.56     29.80 o 
  -4   6   4       34.47       54.74      8.54 o 
  -3   6   4     1159.05     1109.33     26.18 o 
  -2   6   4        0.03       30.17     11.00 o 
  -1   6   4     2967.17     3136.85     33.39 o 
   0   6   4       20.55       22.75      5.15 o 
   1   6   4      642.89      620.80     33.20 o 
   2   6   4     2874.26     2607.67     44.59 o 
   3   6   4       39.65       56.31      8.68 o 
   4   6   4       91.68      111.99     11.19 o 
   5   6   4       79.64       54.35      9.67 o 
   6   6   4      346.60      346.86     18.36 o 
   7   6   4      282.86      260.82     17.70 o 
  -8   7   4       77.55       79.17     14.61 o 
  -7   7   4       27.83       11.33     10.70 o 
  -6   7   4     1225.68     1135.62     44.27 o 
  -5   7   4     1277.87     1370.17     36.36 o 
  -4   7   4       43.26       28.68      8.25 o 
  -3   7   4      818.71      848.60     23.01 o 
  -2   7   4     4061.12     3888.66     45.58 o 
  -1   7   4      517.79      450.95     15.21 o 
   0   7   4     2094.03     2271.29     37.92 o 
   1   7   4     1688.83     1586.10     31.60 o 
   2   7   4       27.24       58.45     10.89 o 
   3   7   4     2606.96     2580.36     43.37 o 
   4   7   4      297.19      329.00     17.56 o 
   5   7   4       61.67       38.91      9.60 o 
   6   7   4      356.68      337.88     19.60 o 
  -7   8   4        1.45       11.86     11.34 o 
  -6   8   4        0.14       -2.58      9.05 o 
  -5   8   4      199.88      176.50     16.97 o 
  -4   8   4       24.78       10.70     10.73 o 
  -3   8   4       81.25      111.50     11.60 o 
  -2   8   4       62.57       71.67     10.08 o 
  -1   8   4        1.24       12.99      9.15 o 
   0   8   4      317.67      301.72     19.48 o 
   1   8   4        2.55       -1.63      9.44 o 
   2   8   4       49.47       77.10     18.80 o 
   3   8   4      234.74      182.67     14.49 o 
   4   8   4        4.41        5.31      8.02 o 
   5   8   4      136.18      114.50     13.77 o 
  -5   9   4      651.66      670.53     29.15 o 
  -4   9   4        2.38        0.61      9.25 o 
  -3   9   4      632.14      553.32     37.68 o 
  -2   9   4      712.87      857.89     30.12 o 
  -1   9   4       37.90       29.26     14.12 o 
   0   9   4      662.16      586.42     35.90 o 
   1   9   4      814.04      879.56     31.70 o 
   2   9   4        4.82       20.84     13.93 o 
   3   9   4      274.77      354.03     19.59 o 
   4   9   4      257.94      187.52     21.74 o 
  -3  10   4        3.51       -5.69     15.92 o 
  -2  10   4      147.56      130.89     31.71 o 
  -1  10   4      132.70      145.74     24.89 o 
   0  10   4        0.39      -17.19     11.46 o 
   1  10   4       20.96        9.27     14.29 o 
 -11   1   5      702.22      834.33     49.39 o 
 -10   1   5      276.88      289.52     21.68 o 
  -9   1   5      208.36      225.64     11.85 o 
  -8   1   5     2855.93     2883.32     35.86 o 
  -7   1   5      502.02      541.83     12.46 o 
  -6   1   5    11323.49    11064.27     75.91 o 
  -5   1   5     1975.25     1973.93     24.90 o 
  -4   1   5      789.65      724.53     10.94 o 
  -3   1   5    34431.27    33858.18    216.60 o 
  -2   1   5     4155.38     4146.07     35.25 o 
  -1   1   5       42.02       55.80      5.18 o 
   0   1   5    10301.73    10279.77     65.67 o 
   1   1   5    17027.44    16561.26    101.85 o 
   2   1   5     6396.29     6388.78     47.03 o 
   3   1   5     1312.71     1303.10     17.05 o 
   4   1   5     5101.19     4896.42     47.03 o 
   5   1   5      423.28      458.44     13.56 o 
   6   1   5     1113.41     1063.20     24.18 o 
   7   1   5       10.80       15.95      9.74 o 
   8   1   5       40.77       54.68     10.78 o 
 -11   2   5      255.03      239.54     22.79 o 
 -10   2   5       39.41       27.94      9.87 o 
  -9   2   5      248.04      268.69     16.99 o 
  -8   2   5      721.28      674.01     25.78 o 
  -7   2   5     4165.28     4027.66     43.32 o 
  -6   2   5     3606.69     3555.74     38.03 o 
  -5   2   5      806.70      772.37     12.43 o 
  -4   2   5      722.50      706.01     10.97 o 
  -3   2   5      725.01      631.06     12.01 o 
  -2   2   5    10519.59    10476.50     75.91 o 
  -1   2   5     2884.85     2759.74     25.28 o 
   0   2   5    15247.99    15057.66     93.39 o 
   1   2   5     2495.38     2233.57     22.83 o 
   2   2   5      120.40      126.73      5.94 o 
   3   2   5      319.27      362.82     11.14 o 
   4   2   5      471.07      437.61     12.89 o 
   5   2   5     3821.41     3675.00     41.42 o 
   6   2   5     1754.65     1698.51     36.89 o 
   7   2   5       95.55       98.52     12.62 o 
   8   2   5      301.87      294.13     28.26 o 
 -10   3   5      547.87      575.46     24.80 o 
  -9   3   5     3422.79     3487.10     59.01 o 
  -8   3   5       98.13      135.98     15.53 o 
  -7   3   5      127.25      120.81      9.90 o 
  -6   3   5      867.06      841.77     16.46 o 
  -5   3   5    11800.85    11675.83     87.73 o 
  -4   3   5     8753.97     8841.06     61.45 o 
  -3   3   5        2.86       23.02      3.26 o 
  -2   3   5    16219.78    15844.39    101.89 o 
  -1   3   5     4940.61     4893.24     38.21 o 
   0   3   5    14132.79    14130.75     90.29 o 
   1   3   5        6.97        7.86      3.55 o 
   2   3   5     4344.03     4318.96     44.91 o 
   3   3   5    18447.58    18034.87    145.47 o 
   4   3   5       15.79       21.15      5.49 o 
   5   3   5       43.43       60.72      9.47 o 
   6   3   5      823.52      776.83     34.06 o 
   7   3   5      921.56      877.93     28.94 o 
   8   3   5      822.56      767.09     36.56 o 
 -10   4   5      452.14      376.28     28.87 o 
  -9   4   5      347.15      357.72     25.28 o 
  -8   4   5     1964.29     1952.78     49.77 o 
  -7   4   5       29.22       28.31      7.04 o 
  -6   4   5     2200.93     2185.81     34.46 o 
  -5   4   5     6579.39     6519.89     67.07 o 
  -4   4   5     2281.07     2478.83     29.06 o 
  -3   4   5        1.27       11.49      4.49 o 
  -2   4   5       11.29       38.59      4.69 o 
  -1   4   5    19689.25    19957.25    125.27 o 
   0   4   5       78.50       80.33      5.94 o 
   1   4   5       51.91       77.64      6.16 o 
   2   4   5     5592.36     5426.47     50.54 o 
   3   4   5      319.06      425.58     12.73 o 
   4   4   5     2703.87     2746.43     47.69 o 
   5   4   5       22.33       24.24      7.35 o 
   6   4   5      791.47      765.92     23.19 o 
   7   4   5      656.51      653.78     23.05 o 
   8   4   5       14.91       19.59     11.07 o 
  -9   5   5       36.52       22.85     10.58 o 
  -8   5   5     1293.21     1284.13     35.83 o 
  -7   5   5       65.73       52.47     10.25 o 
  -6   5   5     1026.10     1111.36     25.40 o 
  -5   5   5      277.07      305.55     21.35 o 
  -4   5   5      395.46      391.52     14.86 o 
  -3   5   5     4253.14     4160.48     70.86 o 
  -2   5   5      524.35      562.07     12.84 o 
  -1   5   5      549.06      501.05     12.19 o 
   0   5   5     1044.84      996.59     17.62 o 
   1   5   5     3288.26     3292.20     37.08 o 
   2   5   5     1136.77     1138.12     41.28 o 
   3   5   5       14.59       15.79      9.51 o 
   4   5   5      488.75      433.80     17.07 o 
   5   5   5       33.63       31.66      8.60 o 
   6   5   5      418.71      392.33     18.59 o 
   7   5   5        8.70       -3.34      7.57 o 
  -9   6   5       48.05       46.58     12.75 o 
  -8   6   5      203.21      190.29     18.05 o 
  -7   6   5      996.77      954.18     31.26 o 
  -6   6   5      166.83      195.90     16.01 o 
  -5   6   5      429.37      484.53     18.01 o 
  -4   6   5     2948.52     2900.59     42.88 o 
  -3   6   5      261.18      269.87     13.59 o 
  -2   6   5     2073.79     1961.03     54.75 o 
  -1   6   5     2285.76     2463.74     29.38 o 
   0   6   5       11.37        5.02      5.59 o 
   1   6   5     1518.61     1457.24     29.00 o 
   2   6   5     1912.01     1982.67     42.68 o 
   3   6   5       68.68       68.61      9.62 o 
   4   6   5      548.89      563.43     20.28 o 
   5   6   5      765.44      726.57     23.77 o 
   6   6   5        1.10        2.92      8.00 o 
   7   6   5      148.67      179.54     15.97 o 
  -8   7   5      113.20      113.92     16.37 o 
  -7   7   5      157.76      158.21     21.60 o 
  -6   7   5       74.53      112.08     14.89 o 
  -5   7   5       79.08       87.69     10.82 o 
  -4   7   5      106.89      122.11     11.57 o 
  -3   7   5      376.39      461.30     23.90 o 
  -2   7   5       43.61       49.38     13.06 o 
  -1   7   5      271.53      319.85     14.66 o 
   0   7   5      336.73      324.05     20.46 o 
   1   7   5       86.26      120.26     13.99 o 
   2   7   5       60.36       93.69     12.39 o 
   3   7   5       25.93       18.18      7.90 o 
   4   7   5       95.62       85.16     11.38 o 
   5   7   5       22.03       10.91      8.49 o 
   6   7   5        7.02        1.16      8.86 o 
  -7   8   5      707.11      775.95     32.09 o 
  -6   8   5       38.07       19.17     11.07 o 
  -5   8   5      200.99      179.66     17.35 o 
  -4   8   5     1243.50     1211.26     29.92 o 
  -3   8   5      425.62      495.67     19.56 o 
  -2   8   5      532.32      574.37     20.39 o 
  -1   8   5      661.54      665.91     32.80 o 
   0   8   5      290.47      405.34     47.69 o 
   1   8   5     1081.73     1085.78     40.55 o 
   2   8   5      877.85      968.11     27.25 o 
   3   8   5       29.32       26.40      9.12 o 
   4   8   5      215.67      144.21     14.45 o 
   5   8   5      632.80      651.13     25.57 o 
  -5   9   5      122.99      134.94     17.16 o 
  -4   9   5        0.79       -1.95      9.55 o 
  -3   9   5        1.88       -3.45      7.89 o 
  -2   9   5      129.49       94.66     19.46 o 
  -1   9   5       43.67       48.03     16.58 o 
   0   9   5        7.95       15.21     13.89 o 
   1   9   5       36.12       42.03     16.72 o 
   2   9   5        7.79      -12.73     17.36 o 
   3   9   5        0.79      -13.17      9.37 o 
  -2  10   5      136.13      189.98     32.82 o 
  -1  10   5      625.68      550.31     35.61 o 
   0  10   5       41.68       83.57     20.29 o 
 -10   0   6       61.38       82.15     20.18 o 
  -9   0   6     2677.30     2622.39     55.62 o 
  -8   0   6    10027.91     9905.21    133.90 o 
  -7   0   6       38.74       40.13      6.84 o 
  -6   0   6     3188.68     3055.13     41.93 o 
  -5   0   6     3776.78     3967.80     47.31 o 
  -4   0   6    26788.84    26949.04    226.78 o 
  -3   0   6     1439.45     1324.25     23.26 o 
  -2   0   6     1134.81     1113.99     28.95 o 
  -1   0   6    47349.54    47339.43   1078.96 o 
   0   0   6     5596.51     6118.03     61.56 o 
   1   0   6     9966.87    10450.08     98.22 o 
   2   0   6     3703.40     3910.44     89.55 o 
   3   0   6     4900.76     4605.87     56.29 o 
   4   0   6    14569.82    14552.31    172.05 o 
   5   0   6      154.98      193.31     16.42 o 
   6   0   6     2797.53     2897.64     70.95 o 
   7   0   6      880.98     1015.59     37.25 o 
   8   0   6      757.89      623.39     43.11 o 
 -11   1   6      323.09      320.08     35.11 o 
 -10   1   6      594.74      601.02     28.45 o 
  -9   1   6      700.85      659.49     20.23 o 
  -8   1   6      210.25      210.28     12.94 o 
  -7   1   6       61.43       65.19      5.61 o 
  -6   1   6     2301.95     2260.10     26.60 o 
  -5   1   6    11421.28    11180.67     74.91 o 
  -4   1   6     9692.50     9476.68     71.61 o 
  -3   1   6     1176.75     1303.72     17.71 o 
  -2   1   6       23.91       50.38      7.53 o 
  -1   1   6      560.63      543.90     11.88 o 
   0   1   6    11389.76    11541.05     74.35 o 
   1   1   6     8565.11     8688.15     59.84 o 
   2   1   6     4185.67     4130.57     35.35 o 
   3   1   6     3344.79     3464.69     36.85 o 
   4   1   6       81.52       83.85      7.51 o 
   5   1   6     1568.17     1472.58     27.78 o 
   6   1   6      372.80      358.57     15.69 o 
   7   1   6      780.92      778.10     26.77 o 
   8   1   6      385.64      422.58     22.36 o 
 -11   2   6      168.97      145.13     26.20 o 
 -10   2   6      846.59      926.26     43.68 o 
  -9   2   6       36.07       55.80      9.01 o 
  -8   2   6       45.88       43.80      8.70 o 
  -7   2   6     5873.16     5915.32     63.39 o 
  -6   2   6        6.91       23.82      4.83 o 
  -5   2   6     4060.81     4084.68     39.93 o 
  -4   2   6     5113.00     4846.17     44.81 o 
  -3   2   6     1664.46     1544.19     27.53 o 
  -2   2   6    21549.11    21536.77    144.81 o 
  -1   2   6     2590.84     2488.26     22.62 o 
   0   2   6     2141.33     2211.46     23.08 o 
   1   2   6     4108.46     4034.12     33.62 o 
   2   2   6     6905.18     6720.71     57.02 o 
   3   2   6      443.61      472.24     13.10 o 
   4   2   6      260.25      274.36     12.33 o 
   5   2   6     3190.20     3248.80     39.57 o 
   6   2   6      293.27      297.84     17.47 o 
   7   2   6      244.26      231.75     17.11 o 
   8   2   6       57.53       91.92     13.99 o 
 -10   3   6      108.65      106.59     14.03 o 
  -9   3   6      170.81      130.32     20.95 o 
  -8   3   6      391.56      385.99     15.86 o 
  -7   3   6      317.64      331.28     15.45 o 
  -6   3   6     1014.06      982.85     21.54 o 
  -5   3   6      192.71      195.93     10.54 o 
  -4   3   6      255.65      248.35     12.20 o 
  -3   3   6     4807.20     4756.70     44.02 o 
  -2   3   6      312.30      292.23      7.63 o 
  -1   3   6     4519.13     4804.22     38.28 o 
   0   3   6     5617.80     5559.55     43.11 o 
   1   3   6      571.54      663.51     16.66 o 
   2   3   6     1428.35     1489.03     26.14 o 
   3   3   6      755.99      754.29     16.85 o 
   4   3   6       68.14       78.38      7.48 o 
   5   3   6       34.20       38.75     10.45 o 
   6   3   6      218.20      229.15     14.18 o 
   7   3   6       20.38       10.66      9.07 o 
   8   3   6       12.18       16.20     10.17 o 
 -10   4   6      492.74      541.10     26.32 o 
  -9   4   6       24.80       28.06      9.93 o 
  -8   4   6       82.54      108.11     13.32 o 
  -7   4   6     2800.61     2754.65     41.51 o 
  -6   4   6      260.65      297.80     13.82 o 
  -5   4   6     1243.71     1265.76     25.21 o 
  -4   4   6     2266.21     2331.74     34.35 o 
  -3   4   6     2415.50     2452.95     29.86 o 
  -2   4   6     5960.07     5934.57     53.34 o 
  -1   4   6     2259.66     2214.82     28.01 o 
   0   4   6      652.50      682.31     30.76 o 
   1   4   6     3329.36     3212.92     37.02 o 
   2   4   6     2952.43     2986.46     35.85 o 
   3   4   6      108.33      102.95     11.45 o 
   4   4   6       63.75       58.55      8.60 o 
   5   4   6     1097.65     1055.47     26.29 o 
   6   4   6       53.61       45.18      9.24 o 
   7   4   6       92.13       57.05     12.62 o 
  -9   5   6      312.27      310.61     20.87 o 
  -8   5   6      129.39      101.69     13.62 o 
  -7   5   6        5.08        0.88      6.55 o 
  -6   5   6     3830.23     3880.13     51.65 o 
  -5   5   6       16.23       23.97     12.06 o 
  -4   5   6        0.00        3.36      6.40 o 
  -3   5   6     5232.14     4914.55     72.62 o 
  -2   5   6      612.22      719.67     16.53 o 
  -1   5   6     2189.58     2404.69     30.99 o 
   0   5   6      435.68      374.04     12.42 o 
   1   5   6     2021.20     2135.78     29.27 o 
   2   5   6     2143.60     2107.81     37.75 o 
   3   5   6      262.91      299.62     14.76 o 
   4   5   6      270.19      236.42     18.68 o 
   5   5   6       79.56       65.21      9.79 o 
   6   5   6      748.04      812.47     25.49 o 
   7   5   6        3.18        5.20      8.37 o 
  -9   6   6      279.58      277.39     21.57 o 
  -8   6   6      393.82      411.98     23.37 o 
  -7   6   6        3.11       15.55      9.43 o 
  -6   6   6      417.22      413.18     22.67 o 
  -5   6   6       87.64       81.61     11.38 o 
  -4   6   6     1637.03     1761.99     33.00 o 
  -3   6   6        8.20       12.47      6.67 o 
  -2   6   6       35.14       44.37      7.81 o 
  -1   6   6     4866.98     4741.60     49.52 o 
   0   6   6      139.02      191.39     12.05 o 
   1   6   6       76.57      120.01     16.19 o 
   2   6   6      443.53      349.20     15.86 o 
   3   6   6      804.23      870.52     24.15 o 
   4   6   6      558.74      568.99     20.97 o 
   5   6   6        3.53        0.71      7.52 o 
   6   6   6       61.41       37.37     10.35 o 
  -8   7   6       99.82      114.41     17.04 o 
  -7   7   6      263.18      261.67     20.04 o 
  -6   7   6      842.52      794.14     29.40 o 
  -5   7   6     1482.21     1495.59     45.03 o 
  -4   7   6     1139.41      992.23     26.14 o 
  -3   7   6     1598.88     1755.39     34.11 o 
  -2   7   6      961.36      884.89     23.67 o 
  -1   7   6       48.74       44.61     10.58 o 
   0   7   6     2516.41     2598.38     50.11 o 
   1   7   6       51.22       75.40     15.46 o 
   2   7   6       35.24       47.43      9.13 o 
   3   7   6     1398.39     1235.59     30.46 o 
   4   7   6      142.46      173.09     14.41 o 
   5   7   6      241.82      233.49     16.99 o 
  -7   8   6       39.02       59.36     13.91 o 
  -6   8   6       16.72       22.19     11.11 o 
  -5   8   6       24.30       18.53     11.72 o 
  -4   8   6        0.79       -2.46      8.07 o 
  -3   8   6      160.47      157.87     13.55 o 
  -2   8   6       36.82       79.36     16.05 o 
  -1   8   6       28.96        7.39     11.47 o 
   0   8   6      189.14      153.50     21.21 o 
   1   8   6       20.22       40.54     11.29 o 
   2   8   6       57.32       55.97     12.93 o 
   3   8   6        0.79       -4.19      9.06 o 
   4   8   6        0.87        7.98      8.77 o 
  -5   9   6      183.59      285.80     21.45 o 
  -4   9   6       74.70      103.04     15.12 o 
  -3   9   6      978.10      961.56     33.34 o 
  -2   9   6      357.86      440.04     47.23 o 
  -1   9   6      159.23      129.19     20.88 o 
   0   9   6      709.00      766.42     38.71 o 
   1   9   6      177.75      154.36     34.72 o 
   2   9   6      151.26      139.84     23.24 o 
 -11   1   7      380.90      346.42     37.08 o 
 -10   1   7      374.72      383.63     35.90 o 
  -9   1   7     2025.10     1974.22     50.52 o 
  -8   1   7       14.92       17.45      7.05 o 
  -7   1   7      134.07      171.37      9.09 o 
  -6   1   7    13470.58    12877.40     97.13 o 
  -5   1   7       57.80       88.23      9.89 o 
  -4   1   7     2190.25     2259.28     26.42 o 
  -3   1   7    13799.71    14011.03    100.02 o 
  -2   1   7     7697.78     7430.70     58.82 o 
  -1   1   7    14399.37    14180.26     89.57 o 
   0   1   7     3423.80     3373.85     29.27 o 
   1   1   7     2940.95     2732.73     31.48 o 
   2   1   7     6901.33     6945.13     53.49 o 
   3   1   7     4220.04     4128.46     46.46 o 
   4   1   7       98.71       81.73      8.50 o 
   5   1   7      389.68      434.33     23.17 o 
   6   1   7     1869.71     1830.56     34.33 o 
   7   1   7      113.81      104.13     13.49 o 
   8   1   7       24.24       25.84     10.87 o 
 -10   2   7     1020.00     1056.50     57.12 o 
  -9   2   7     1263.39     1204.84     27.76 o 
  -8   2   7        1.68        7.50      5.76 o 
  -7   2   7     1448.26     1407.93     26.96 o 
  -6   2   7       10.48       19.14      4.98 o 
  -5   2   7     5258.65     5315.19     49.23 o 
  -4   2   7     2228.89     2193.11     26.93 o 
  -3   2   7     3612.71     3570.65     35.96 o 
  -2   2   7     5245.35     5127.40     45.76 o 
  -1   2   7      197.84      216.31      6.74 o 
   0   2   7       52.04       71.40      4.72 o 
   1   2   7       33.84       46.16      7.17 o 
   2   2   7     5403.55     5236.71     49.09 o 
   3   2   7     3318.51     3226.46     37.18 o 
   4   2   7      491.77      486.30     14.74 o 
   5   2   7      423.15      435.53     16.28 o 
   6   2   7      113.05      126.11     13.82 o 
   7   2   7      267.01      219.72     33.38 o 
 -10   3   7        0.66        6.51      9.34 o 
  -9   3   7      587.76      565.30     30.45 o 
  -8   3   7     2163.61     2223.94     37.41 o 
  -7   3   7     4464.52     4534.59     55.13 o 
  -6   3   7       80.43       87.24      9.17 o 
  -5   3   7     6626.48     6500.31     58.08 o 
  -4   3   7     4499.52     4279.10     42.57 o 
  -3   3   7     6011.73     5907.91     52.86 o 
  -2   3   7       34.98       60.13      5.82 o 
  -1   3   7     2030.59     2024.38     25.80 o 
   0   3   7    19846.48    19858.57    124.75 o 
   1   3   7      233.68      254.18      9.73 o 
   2   3   7      117.01      170.58     11.29 o 
   3   3   7     1930.06     1910.75     28.01 o 
   4   3   7      937.86      928.16     20.01 o 
   5   3   7     2006.67     1948.70     35.84 o 
   6   3   7       53.19       47.74     10.66 o 
   7   3   7      394.78      466.46     23.32 o 
 -10   4   7       50.79       72.16     13.82 o 
  -9   4   7      169.49      139.89     15.04 o 
  -8   4   7     2070.29     2050.67     37.19 o 
  -7   4   7       83.68      103.84     10.39 o 
  -6   4   7       82.19      124.31     10.57 o 
  -5   4   7      108.03       97.45     16.20 o 
  -4   4   7     5571.00     5691.40     61.58 o 
  -3   4   7     2717.57     2664.75     32.58 o 
  -2   4   7      344.47      359.79     11.98 o 
  -1   4   7     4492.53     4242.96     43.22 o 
   0   4   7      140.54      132.31     11.86 o 
   1   4   7     4087.83     4161.84     43.14 o 
   2   4   7        1.15       -4.61      4.25 o 
   3   4   7      968.84      973.58     20.09 o 
   4   4   7     2605.18     2617.93     42.75 o 
   5   4   7        8.38        3.35      6.27 o 
   6   4   7       90.72       93.19     11.56 o 
   7   4   7       69.01       47.83     11.94 o 
  -9   5   7      327.31      313.90     21.27 o 
  -8   5   7      119.55      153.36     16.10 o 
  -7   5   7       17.99       24.21      8.04 o 
  -6   5   7     1970.01     2081.67     43.58 o 
  -5   5   7       12.08        3.93      6.18 o 
  -4   5   7      117.81      170.89     12.28 o 
  -3   5   7     1841.58     1811.65     31.47 o 
  -2   5   7      184.04      244.76     10.97 o 
  -1   5   7     6287.41     6285.53     58.78 o 
   0   5   7     1011.04     1063.37     31.98 o 
   1   5   7      864.93      870.67     21.80 o 
   2   5   7      563.85      532.53     17.97 o 
   3   5   7     1145.57     1146.10     26.71 o 
   4   5   7       37.31       37.25      8.59 o 
   5   5   7        4.02       16.57      7.39 o 
   6   5   7      368.07      396.78     19.58 o 
  -9   6   7        0.47       14.66     11.35 o 
  -8   6   7      289.11      298.39     20.86 o 
  -7   6   7      744.42      738.08     28.66 o 
  -6   6   7      100.18      114.37     13.18 o 
  -5   6   7     1795.75     1770.11     34.49 o 
  -4   6   7     1445.66     1556.09     31.40 o 
  -3   6   7       19.81       32.05      8.06 o 
  -2   6   7     2143.06     2027.98     34.37 o 
  -1   6   7     1388.30     1514.98     29.96 o 
   0   6   7       33.64       39.74      8.15 o 
   1   6   7     2032.54     2097.54     44.85 o 
   2   6   7      770.18      775.38     27.63 o 
   3   6   7      377.77      302.08     16.06 o 
   4   6   7      749.78      762.33     24.06 o 
   5   6   7      140.77      119.01     13.16 o 
  -8   7   7       41.51       26.40     18.85 o 
  -7   7   7       12.23        7.99     10.36 o 
  -6   7   7      415.87      498.23     21.10 o 
  -5   7   7      236.82      237.26     15.55 o 
  -4   7   7       23.67       43.48      9.54 o 
  -3   7   7      323.78      368.84     28.35 o 
  -2   7   7      337.38      434.88     32.18 o 
  -1   7   7       15.17       54.19     11.03 o 
   0   7   7       55.76       28.48     10.41 o 
   1   7   7       83.69       99.51     14.99 o 
   2   7   7       88.51       66.58     18.00 o 
   3   7   7       16.19       11.21      9.99 o 
   4   7   7        0.12        8.10     12.36 o 
   5   7   7        1.87       -9.82      7.70 o 
  -6   8   7        9.82        4.59     13.47 o 
  -5   8   7      912.55     1000.86     28.88 o 
  -4   8   7      347.56      326.15     18.18 o 
  -3   8   7        0.22       16.73      9.29 o 
  -2   8   7     1754.64     1816.15     42.90 o 
  -1   8   7      656.05      695.73     46.97 o 
   0   8   7       79.28      151.39     21.31 o 
   1   8   7      636.08      578.94     34.80 o 
   2   8   7      516.21      581.64     27.50 o 
   3   8   7       73.49       78.19     29.61 o 
  -4   9   7       26.51       44.62     13.29 o 
  -3   9   7        3.98        5.14     10.67 o 
  -2   9   7       16.31        1.32     23.71 o 
  -1   9   7       46.33       30.32     15.16 o 
   0   9   7       11.36       10.20     13.69 o 
   1   9   7        1.70       24.62     14.81 o 
 -11   0   8     1722.41     1719.24     73.76 o 
 -10   0   8      128.28      136.65     25.29 o 
  -9   0   8      394.31      369.87     34.85 o 
  -8   0   8     1037.90     1093.08     35.17 o 
  -7   0   8     1457.36     1462.69    103.11 o 
  -6   0   8     5923.88     6032.11     90.08 o 
  -5   0   8       90.44       91.16     11.33 o 
  -4   0   8    14546.54    13882.42    163.73 o 
  -3   0   8    17598.96    17734.70    239.24 o 
  -2   0   8     6213.46     6244.20     64.44 o 
  -1   0   8     1016.70     1073.48     26.30 o 
   0   0   8     1289.66     1222.07     23.15 o 
   1   0   8    12324.90    11951.45    115.27 o 
   2   0   8     1052.90     1070.12     24.38 o 
   3   0   8     1922.54     1784.11     41.34 o 
   4   0   8     3422.72     3597.46     66.72 o 
   5   0   8      865.58      790.77     31.11 o 
   6   0   8      848.83      809.33     33.51 o 
   7   0   8       20.75       -7.59     10.10 o 
 -10   1   8      105.53      139.40     35.31 o 
  -9   1   8      406.17      435.26     20.93 o 
  -8   1   8     1403.81     1362.05     33.03 o 
  -7   1   8     4561.55     4563.00     54.39 o 
  -6   1   8      888.19      967.75     18.53 o 
  -5   1   8      185.47      183.01      8.54 o 
  -4   1   8      191.91      197.92      8.79 o 
  -3   1   8     4936.72     4687.99     52.55 o 
  -2   1   8     5232.97     5221.67     51.34 o 
  -1   1   8     2501.16     2438.27     23.57 o 
   0   1   8     6924.92     7072.54     52.44 o 
   1   1   8       96.61      100.35      6.12 o 
   2   1   8      756.18      673.08     15.39 o 
   3   1   8      701.96      637.17     16.26 o 
   4   1   8     1908.59     1937.28     32.77 o 
   5   1   8      252.63      316.33     18.63 o 
   6   1   8      548.37      642.19     21.46 o 
   7   1   8       51.44       93.44     13.24 o 
 -10   2   8     1101.84     1139.42     33.90 o 
  -9   2   8      410.72      452.56     21.48 o 
  -8   2   8     1705.12     1764.15     38.61 o 
  -7   2   8     1527.50     1450.72     28.00 o 
  -6   2   8        2.81       13.15      5.85 o 
  -5   2   8    10727.49    10810.05     85.43 o 
  -4   2   8      495.66      477.69     13.01 o 
  -3   2   8      214.39      244.01     10.58 o 
  -2   2   8     8623.42     8547.51     77.17 o 
  -1   2   8     3484.65     3403.10     35.62 o 
   0   2   8     2814.54     2918.41     28.28 o 
   1   2   8     1796.85     1827.29     24.73 o 
   2   2   8     4504.57     4511.37     45.64 o 
   3   2   8     1538.75     1568.10     25.40 o 
   4   2   8      677.06      625.02     17.06 o 
   5   2   8      307.00      352.60     15.75 o 
   6   2   8       69.02       59.27     11.26 o 
   7   2   8      657.72      695.22     27.86 o 
 -10   3   8      211.43      219.94     25.09 o 
  -9   3   8      150.82      126.07     11.82 o 
  -8   3   8        0.19        5.59      6.97 o 
  -7   3   8      152.53      136.53     11.12 o 
  -6   3   8     1211.65     1185.82     25.10 o 
  -5   3   8        0.55       68.62     26.21 o 
  -4   3   8     1398.53     1395.01     22.53 o 
  -3   3   8     1373.93     1226.61     36.54 o 
  -2   3   8      117.53      134.18     11.27 o 
  -1   3   8     3413.55     3391.78     42.26 o 
   0   3   8      774.70      740.20     15.77 o 
   1   3   8       98.84      112.38      7.70 o 
   2   3   8      427.71      455.21     13.62 o 
   3   3   8      600.80      620.81     16.55 o 
   4   3   8        5.83       15.80      6.89 o 
   5   3   8      183.90      163.58     18.54 o 
   6   3   8       49.89       82.75     12.76 o 
   7   3   8        0.22       13.12      9.59 o 
 -10   4   8      298.83      224.45     19.36 o 
  -9   4   8       36.60       28.45     12.27 o 
  -8   4   8      648.89      742.79     22.76 o 
  -7   4   8      340.53      303.64     17.76 o 
  -6   4   8      182.65      182.25     12.30 o 
  -5   4   8     3446.11     3601.16     47.79 o 
  -4   4   8      603.15      636.07     22.16 o 
  -3   4   8        5.29       12.69      6.68 o 
  -2   4   8     3524.14     3376.31     38.51 o 
  -1   4   8     2261.80     2237.48     29.84 o 
   0   4   8      776.72      787.36     20.54 o 
   1   4   8      775.62      765.16     20.39 o 
   2   4   8     1700.62     1664.73     26.50 o 
   3   4   8      404.63      438.41     19.42 o 
   4   4   8      370.96      405.33     19.19 o 
   5   4   8       87.48      112.92     12.15 o 
   6   4   8       30.87       29.43     10.52 o 
  -9   5   8      805.83      886.56     32.34 o 
  -8   5   8      205.49      219.32     15.12 o 
  -7   5   8      172.19      155.74     13.77 o 
  -6   5   8     2210.92     2008.23     36.73 o 
  -5   5   8       30.35       25.89      8.04 o 
  -4   5   8     3102.43     3040.15     44.00 o 
  -3   5   8      540.77      421.97     14.17 o 
  -2   5   8      302.34      378.43     13.60 o 
  -1   5   8     4825.34     4715.02     56.88 o 
   0   5   8      324.35      365.03     15.69 o 
   1   5   8       29.70       14.92      6.84 o 
   2   5   8      602.00      538.00     26.58 o 
   3   5   8     1032.41     1108.77     33.57 o 
   4   5   8       99.90       96.59     13.73 o 
   5   5   8        0.23       19.14      8.07 o 
   6   5   8      315.86      323.04     18.78 o 
  -8   6   8      157.43      156.01     17.38 o 
  -7   6   8      468.80      600.41     22.13 o 
  -6   6   8       13.98       63.92     10.23 o 
  -5   6   8       61.96       72.15     10.72 o 
  -4   6   8     1417.17     1477.38     31.32 o 
  -3   6   8       12.66       18.09      7.36 o 
  -2   6   8        1.10        6.59      7.59 o 
  -1   6   8       62.39       38.87      8.43 o 
   0   6   8      172.92      207.20     17.55 o 
   1   6   8     1084.09     1118.46     33.02 o 
   2   6   8        2.19        0.79      8.61 o 
   3   6   8       86.62       83.08     19.95 o 
   4   6   8      244.85      178.82     17.88 o 
   5   6   8       73.01       82.91     15.02 o 
  -7   7   8      876.57      853.28     32.08 o 
  -6   7   8      374.71      439.46     20.42 o 
  -5   7   8       19.79       16.85      9.00 o 
  -4   7   8      723.04      654.89     22.27 o 
  -3   7   8     1722.23     1848.71     41.42 o 
  -2   7   8       33.91        9.92      9.58 o 
  -1   7   8      160.09      188.46     15.73 o 
   0   7   8      930.53      891.92     30.81 o 
   1   7   8       13.42        9.86     12.44 o 
   2   7   8      443.58      530.51     25.89 o 
   3   7   8       70.94       72.63     13.99 o 
   4   7   8       10.69       14.02     11.03 o 
  -6   8   8       23.56       14.22     11.16 o 
  -5   8   8       37.26       25.33      9.92 o 
  -4   8   8       32.57       42.94     10.77 o 
  -3   8   8      165.81      116.19     15.16 o 
  -2   8   8       36.69       29.62     12.76 o 
  -1   8   8      266.02      258.78     31.44 o 
   0   8   8       77.24      103.01     19.45 o 
   1   8   8        0.18        3.86     11.07 o 
   2   8   8      167.81      122.24     17.00 o 
  -3   9   8      546.58      677.64     38.21 o 
  -2   9   8       22.65       11.12     14.67 o 
  -1   9   8      331.02      278.35     27.88 o 
   0   9   8      299.22      374.75     31.26 o 
 -10   1   9      106.90      101.91     17.69 o 
  -9   1   9     2642.12     2693.35     62.22 o 
  -8   1   9      114.86      125.47     14.53 o 
  -7   1   9      975.77      992.12     23.47 o 
  -6   1   9     3272.44     3324.79     44.64 o 
  -5   1   9      325.88      313.66     13.26 o 
  -4   1   9    10346.21     9844.20    112.56 o 
  -3   1   9     1828.48     1874.39     24.77 o 
  -2   1   9     1113.27     1093.72     18.16 o 
  -1   1   9     9120.08     9184.26     73.24 o 
   0   1   9     4392.88     4354.16     57.97 o 
   1   1   9      596.24      575.09     12.85 o 
   2   1   9     2297.36     2342.63     30.78 o 
   3   1   9     2827.09     2836.62     40.12 o 
   4   1   9     1445.39     1462.35     29.31 o 
   5   1   9      568.33      539.40     19.19 o 
   6   1   9      262.25      314.55     16.90 o 
 -10   2   9      127.85      109.81     14.87 o 
  -9   2   9       95.64       78.23     12.03 o 
  -8   2   9     1344.13     1370.16     45.85 o 
  -7   2   9      549.46      551.11     21.25 o 
  -6   2   9      824.76      843.72     20.98 o 
  -5   2   9     3896.81     3817.80     41.62 o 
  -4   2   9      325.84      318.35     11.48 o 
  -3   2   9        7.87        9.20      4.84 o 
  -2   2   9       14.49       31.23      5.54 o 
  -1   2   9     1988.84     1975.69     26.64 o 
   0   2   9     6013.54     5950.21     62.29 o 
   1   2   9      299.22      322.17     11.37 o 
   2   2   9     1143.48     1223.35     24.15 o 
   3   2   9      301.75      356.15     13.56 o 
   4   2   9      544.74      496.70     17.42 o 
   5   2   9       99.16      101.06     15.75 o 
   6   2   9      184.91      193.82     16.85 o 
 -10   3   9     1452.13     1534.04     41.12 o 
  -9   3   9        0.20       -1.34      8.05 o 
  -8   3   9      663.23      636.37     24.60 o 
  -7   3   9     3811.58     3748.99     50.76 o 
  -6   3   9     1537.18     1626.69     33.83 o 
  -5   3   9      745.53      794.85     18.12 o 
  -4   3   9      141.09      155.56      9.18 o 
  -3   3   9    11817.52    11830.60     93.33 o 
  -2   3   9     3411.55     3380.90     46.72 o 
  -1   3   9     1877.04     1856.19     26.62 o 
   0   3   9     2847.64     2852.56     40.02 o 
   1   3   9       19.73       19.80      9.19 o 
   2   3   9     4410.61     4391.28     51.56 o 
   3   3   9       32.96       36.80      6.87 o 
   4   3   9      503.19      518.09     22.07 o 
   5   3   9      813.13      888.19     28.85 o 
   6   3   9       18.36       30.99     10.78 o 
  -9   4   9       97.75       95.18     14.06 o 
  -8   4   9      203.58      145.32     12.90 o 
  -7   4   9      956.82      998.56     25.83 o 
  -6   4   9     2190.99     2157.88     59.40 o 
  -5   4   9       57.01       44.74      8.15 o 
  -4   4   9     1006.03      965.75     20.60 o 
  -3   4   9     1011.31      887.16     19.21 o 
  -2   4   9     1258.53     1340.47     23.36 o 
  -1   4   9      684.13      716.85     17.15 o 
   0   4   9       28.59       37.11      7.63 o 
   1   4   9     4120.83     4064.83     74.79 o 
   2   4   9      239.71      215.83     14.27 o 
   3   4   9      555.00      558.01     24.61 o 
   4   4   9      188.95      176.78     16.64 o 
   5   4   9      125.85      120.18     13.85 o 
  -9   5   9      488.40      453.05     25.27 o 
  -8   5   9       28.31       14.55      8.17 o 
  -7   5   9      148.50      203.86     15.91 o 
  -6   5   9     1795.61     1673.18     34.06 o 
  -5   5   9      254.92      294.08     15.38 o 
  -4   5   9     2142.96     2214.39     37.67 o 
  -3   5   9      364.29      426.41     25.90 o 
  -2   5   9      385.34      376.49     13.87 o 
  -1   5   9      772.94      691.35     20.48 o 
   0   5   9      494.30      578.02     19.25 o 
   1   5   9       18.77       17.55      7.53 o 
   2   5   9      129.41      131.25     16.79 o 
   3   5   9      745.40      825.84     30.04 o 
   4   5   9       49.09       24.00     11.67 o 
   5   5   9       42.45       47.13     12.62 o 
  -8   6   9      367.62      379.92     23.73 o 
  -7   6   9       58.92       79.77     11.94 o 
  -6   6   9      396.79      388.01     18.57 o 
  -5   6   9     1309.86     1256.68     30.04 o 
  -4   6   9      150.74      185.71     23.79 o 
  -3   6   9      533.53      530.37     19.41 o 
  -2   6   9     3121.63     3123.93     54.40 o 
  -1   6   9      751.04      718.04     21.94 o 
   0   6   9      677.99      619.64     30.10 o 
   1   6   9     1072.08     1219.53     57.63 o 
   2   6   9      130.58      118.07     15.26 o 
   3   6   9      181.37      170.37     17.47 o 
   4   6   9      238.11      257.59     26.25 o 
  -7   7   9       14.24       23.13     10.57 o 
  -6   7   9      102.03      112.11     13.56 o 
  -5   7   9       93.43      143.48     17.86 o 
  -4   7   9      138.06      179.93     14.47 o 
  -3   7   9      194.69      183.31     16.88 o 
  -2   7   9       32.91       60.11     13.95 o 
  -1   7   9      481.36      484.80     23.19 o 
   0   7   9      314.73      359.24     21.97 o 
   1   7   9       13.65       -6.34      8.23 o 
   2   7   9       26.66        7.22     10.10 o 
   3   7   9      114.34      155.25     22.61 o 
  -5   8   9      854.76      939.46     29.02 o 
  -4   8   9       83.71      142.03     16.90 o 
  -3   8   9      357.69      394.43     23.61 o 
  -2   8   9      722.73      675.76     28.26 o 
  -1   8   9      264.50      345.74     28.64 o 
   0   8   9      278.36      254.34     25.96 o 
   1   8   9      274.32      265.81     21.11 o 
 -10   0  10      127.94      169.67     30.13 o 
  -9   0  10     2104.11     2236.51     84.77 o 
  -8   0  10      362.18      338.94     22.91 o 
  -7   0  10     4035.87     4071.44     75.89 o 
  -6   0  10     8572.57     8512.68    141.96 o 
  -5   0  10     1613.28     1617.69     41.59 o 
  -4   0  10       23.90       58.77     19.85 o 
  -3   0  10      553.40      556.08     23.32 o 
  -2   0  10    11909.43    11568.68    145.58 o 
  -1   0  10     3307.51     3362.55     61.03 o 
   0   0  10      297.47      342.48     14.47 o 
   1   0  10     4545.67     4927.40     62.85 o 
   2   0  10       25.58        0.78      8.12 o 
   3   0  10     1552.38     1519.98     59.02 o 
   4   0  10      189.61      158.47     39.90 o 
   5   0  10      596.58      640.52     30.01 o 
   6   0  10      736.38      827.55     36.71 o 
 -10   1  10      883.72      898.30     31.58 o 
  -9   1  10      516.60      553.38     24.38 o 
  -8   1  10       13.02        7.96      7.26 o 
  -7   1  10       31.86       34.20      7.44 o 
  -6   1  10     1071.02     1015.59     27.25 o 
  -5   1  10     2664.63     2639.87     48.25 o 
  -4   1  10      828.44      834.16     20.40 o 
  -3   1  10     3307.60     3313.54     43.02 o 
  -2   1  10     1120.69     1196.55     23.87 o 
  -1   1  10      457.13      393.25     12.03 o 
   0   1  10      897.22      881.54     18.01 o 
   1   1  10      407.21      347.12     14.61 o 
   2   1  10     1801.19     1896.88     30.70 o 
   3   1  10      507.19      598.90     18.73 o 
   4   1  10       41.47       82.32      9.97 o 
   5   1  10      201.97      247.83     15.10 o 
   6   1  10       93.64       97.63     14.03 o 
 -10   2  10       36.46       25.14     11.27 o 
  -9   2  10      110.05      104.57     13.94 o 
  -8   2  10     1528.80     1560.07     38.22 o 
  -7   2  10      292.50      329.08     18.19 o 
  -6   2  10      224.64      243.83     13.10 o 
  -5   2  10     4444.19     4360.94     53.53 o 
  -4   2  10       38.19       38.60      6.95 o 
  -3   2  10     5004.79     4982.73     49.15 o 
  -2   2  10     1889.58     1838.55     26.35 o 
  -1   2  10     1938.37     1960.71     27.44 o 
   0   2  10     3215.37     3285.80     63.00 o 
   1   2  10      377.58      364.05     22.47 o 
   2   2  10      141.35      148.65     11.38 o 
   3   2  10       11.84       35.82      8.19 o 
   4   2  10     1402.59     1415.26     29.88 o 
   5   2  10       34.68       32.45     10.53 o 
 -10   3  10       41.84       46.87     12.44 o 
  -9   3  10       67.47       52.99     13.79 o 
  -8   3  10      337.42      363.36     26.63 o 
  -7   3  10      799.24      721.59     25.63 o 
  -6   3  10      382.02      361.69     18.85 o 
  -5   3  10      211.43      207.19     12.19 o 
  -4   3  10     1390.82     1327.09     23.75 o 
  -3   3  10      192.53      212.40     13.22 o 
  -2   3  10      121.30      132.40     18.56 o 
  -1   3  10      533.20      523.56     14.81 o 
   0   3  10      260.49      246.57     13.06 o 
   1   3  10      103.24      110.92     12.07 o 
   2   3  10      355.12      346.41     15.81 o 
   3   3  10       77.43       79.64     10.53 o 
   4   3  10        1.07        3.21     10.65 o 
   5   3  10       11.42       12.98      9.96 o 
  -9   4  10       14.87       27.68     10.85 o 
  -8   4  10     1248.22     1335.31     36.85 o 
  -7   4  10       28.59       26.39      9.86 o 
  -6   4  10       60.44       85.15     10.37 o 
  -5   4  10     1290.73     1247.59     33.98 o 
  -4   4  10      578.91      610.46     17.06 o 
  -3   4  10      454.73      506.83     15.45 o 
  -2   4  10      155.70      145.49      9.71 o 
  -1   4  10      402.68      373.90     15.72 o 
   0   4  10     1300.98     1242.12     27.30 o 
   1   4  10      883.12      863.76     28.05 o 
   2   4  10       63.87       56.23      9.48 o 
   3   4  10      276.70      222.22     26.50 o 
   4   4  10      620.79      662.13     28.05 o 
   5   4  10        2.96        3.67     12.18 o 
  -8   5  10      137.59      113.68     27.32 o 
  -7   5  10      905.43      947.27     28.90 o 
  -6   5  10       26.83       19.81      8.79 o 
  -5   5  10        3.99        5.68      7.42 o 
  -4   5  10     2981.32     2903.09     44.54 o 
  -3   5  10        1.45        1.00      5.52 o 
  -2   5  10      142.40      152.38     12.02 o 
  -1   5  10      888.21      783.77     27.72 o 
   0   5  10      315.22      370.32     25.44 o 
   1   5  10      622.45      656.89     21.58 o 
   2   5  10       12.93       14.87     10.64 o 
   3   5  10      289.85      303.88     35.29 o 
   4   5  10      150.03      137.81     20.44 o 
  -8   6  10        8.58        8.18      9.75 o 
  -7   6  10      352.52      366.31     24.14 o 
  -6   6  10      292.99      280.90     19.82 o 
  -5   6  10      116.27      192.74     16.49 o 
  -4   6  10      101.83       86.04     11.23 o 
  -3   6  10       10.22       10.19      9.95 o 
  -2   6  10      936.58     1052.34     27.44 o 
  -1   6  10       18.69       18.13      8.06 o 
   0   6  10        4.80        6.63      7.59 o 
   1   6  10      509.24      503.76     24.98 o 
   2   6  10       23.08       19.74     11.11 o 
   3   6  10      142.77      136.08     17.03 o 
  -6   7  10      277.21      289.08     18.51 o 
  -5   7  10      538.46      479.60     30.56 o 
  -4   7  10      652.97      644.14     23.14 o 
  -3   7  10      429.71      436.45     22.91 o 
  -2   7  10      685.26      576.89     25.35 o 
  -1   7  10     1148.99     1238.90     43.52 o 
   0   7  10       79.77       69.73     14.04 o 
   1   7  10       42.81       19.15     10.85 o 
   2   7  10      565.92      522.84     35.15 o 
  -4   8  10       53.68       79.48     15.35 o 
  -3   8  10        7.91       10.42     10.91 o 
  -2   8  10        3.50        7.17     13.64 o 
  -1   8  10      118.94       98.28     19.49 o 
   0   8  10        0.21       10.91     14.35 o 
 -10   1  11      356.15      390.20     28.52 o 
  -9   1  11      472.69      442.74     23.19 o 
  -8   1  11       58.46       56.98     10.90 o 
  -7   1  11     3062.18     2992.72     45.74 o 
  -6   1  11       12.90       20.54      6.76 o 
  -5   1  11       26.73       15.35      7.56 o 
  -4   1  11     5195.18     5177.23     60.13 o 
  -3   1  11      613.94      596.71     17.91 o 
  -2   1  11     1852.52     1730.75     30.64 o 
  -1   1  11     3655.07     3767.35     48.53 o 
   0   1  11     2653.92     2742.06     40.74 o 
   1   1  11     2417.69     2463.65     47.58 o 
   2   1  11      927.34      940.39     27.32 o 
   3   1  11      233.66      281.21     18.30 o 
   4   1  11      267.27      303.45     15.78 o 
   5   1  11      345.37      327.09     23.68 o 
 -10   2  11      209.40      232.64     19.80 o 
  -9   2  11      190.74      191.84     17.41 o 
  -8   2  11      599.32      599.31     24.65 o 
  -7   2  11      693.01      658.34     24.87 o 
  -6   2  11       65.07       57.65      8.63 o 
  -5   2  11       19.11       25.95      7.02 o 
  -4   2  11      270.00      299.32     14.05 o 
  -3   2  11     3309.33     3201.12     44.28 o 
  -2   2  11     1161.71     1200.89     25.55 o 
  -1   2  11      113.89      133.35      8.87 o 
   0   2  11      949.76      978.27     23.37 o 
   1   2  11      142.97      122.72     10.63 o 
   2   2  11      648.57      625.79     20.53 o 
   3   2  11       32.57       32.13      9.92 o 
   4   2  11      670.25      670.72     26.02 o 
   5   2  11       85.44       99.10     19.26 o 
  -9   3  11      110.79      121.97     15.17 o 
  -8   3  11      326.20      354.96     21.10 o 
  -7   3  11      296.35      301.13     18.65 o 
  -6   3  11     3780.21     3883.39     77.85 o 
  -5   3  11     2613.97     2634.53     41.21 o 
  -4   3  11     1176.17     1184.76     26.51 o 
  -3   3  11     1520.10     1539.67     29.72 o 
  -2   3  11      359.18      346.41     13.04 o 
  -1   3  11     4001.17     3933.97     57.21 o 
   0   3  11      248.66      240.13     13.37 o 
   1   3  11        0.40        9.20      7.05 o 
   2   3  11     2705.08     2777.96     44.66 o 
   3   3  11        2.11       23.24      9.66 o 
   4   3  11      338.13      300.86     37.41 o 
  -9   4  11      820.84      817.85     30.98 o 
  -8   4  11        3.67       -2.26      8.29 o 
  -7   4  11       88.97       85.21     15.27 o 
  -6   4  11     1344.37     1199.31     33.41 o 
  -5   4  11      715.06      761.99     49.99 o 
  -4   4  11      309.20      317.93     13.73 o 
  -3   4  11       44.80       29.49      6.67 o 
  -2   4  11     3773.67     3764.36     51.14 o 
  -1   4  11      397.36      380.52     16.60 o 
   0   4  11      668.87      655.83     20.96 o 
   1   4  11      360.75      347.32     16.91 o 
   2   4  11       28.87       21.15      8.36 o 
   3   4  11      947.26     1030.63     33.96 o 
   4   4  11       28.60       23.69     14.81 o 
  -8   5  11       20.14       21.12     10.24 o 
  -7   5  11      895.20      969.98     32.46 o 
  -6   5  11       96.14       93.05     13.59 o 
  -5   5  11        6.57        1.51      7.26 o 
  -4   5  11     1353.96     1281.94     30.22 o 
  -3   5  11      424.74      464.23     16.29 o 
  -2   5  11       49.15       61.08      9.81 o 
  -1   5  11      382.23      410.46     18.24 o 
   0   5  11      451.51      495.58     19.41 o 
   1   5  11      228.05      243.64     15.44 o 
   2   5  11       50.94       65.23     13.30 o 
   3   5  11       40.02       74.72     17.74 o 
  -7   6  11       20.54        9.52     10.52 o 
  -6   6  11      250.90      269.18     17.44 o 
  -5   6  11      494.36      542.41     21.52 o 
  -4   6  11       28.30       23.39      8.82 o 
  -3   6  11      840.46      770.45     28.24 o 
  -2   6  11      240.36      306.77     16.93 o 
  -1   6  11       43.34       38.38      9.42 o 
   0   6  11      679.87      667.32     23.14 o 
   1   6  11      268.97      278.53     30.14 o 
   2   6  11       77.18       58.73     24.19 o 
  -6   7  11      138.46      127.82     14.65 o 
  -5   7  11       37.81       31.55     14.05 o 
  -4   7  11      223.66      266.83     20.42 o 
  -3   7  11      210.56      254.31     19.55 o 
  -2   7  11       12.19        1.88     10.15 o 
  -1   7  11        5.57       10.62     12.97 o 
   0   7  11       62.97       84.78     19.18 o 
   1   7  11       10.53       18.97     11.53 o 
  -9   0  12     2548.74     2823.73     69.51 o 
  -8   0  12       37.74       43.51     12.75 o 
  -7   0  12       63.29       75.38     14.22 o 
  -6   0  12      938.40      906.79     34.28 o 
  -5   0  12     4179.99     4117.79     76.84 o 
  -4   0  12     3674.16     3396.19     66.97 o 
  -3   0  12      219.43      197.94     17.03 o 
  -2   0  12     4403.16     4516.73     79.41 o 
  -1   0  12      416.99      455.70     24.20 o 
   0   0  12     2458.42     2412.02     56.25 o 
   1   0  12       68.04       43.24     18.08 o 
   2   0  12      644.05      630.99     43.76 o 
   3   0  12     1194.13     1240.10     63.68 o 
   4   0  12        1.65      -21.62     14.41 o 
  -9   1  12      121.75      113.51     17.37 o 
  -8   1  12      461.01      487.56     23.65 o 
  -7   1  12      384.22      435.39     19.83 o 
  -6   1  12      977.89      997.74     28.48 o 
  -5   1  12      580.86      569.29     23.73 o 
  -4   1  12        4.11        1.35      5.53 o 
  -3   1  12      168.33      130.01     10.61 o 
  -2   1  12      604.14      576.22     18.72 o 
  -1   1  12      809.96      832.70     22.55 o 
   0   1  12      474.02      526.20     22.26 o 
   1   1  12      286.78      325.96     40.88 o 
   2   1  12      224.79      346.06     36.82 o 
   3   1  12       30.21       19.58      9.97 o 
   4   1  12      222.08      187.89     16.97 o 
  -9   2  12      231.98      223.44     18.75 o 
  -8   2  12     1414.37     1405.71     38.17 o 
  -7   2  12       52.96       61.34     11.01 o 
  -6   2  12     1639.61     1734.98     34.28 o 
  -5   2  12      222.03      247.10     13.76 o 
  -4   2  12       52.51       83.93      9.41 o 
  -3   2  12     2745.59     2721.29     42.26 o 
  -2   2  12       13.31       13.48      6.37 o 
  -1   2  12      184.11      188.58     17.49 o 
   0   2  12      419.76      468.80     21.61 o 
   1   2  12      882.67      827.74     50.73 o 
   2   2  12      432.97      432.06     27.16 o 
   3   2  12       77.22       86.67     12.81 o 
   4   2  12      150.56      194.32     24.55 o 
  -9   3  12        0.95        2.68      9.45 o 
  -8   3  12      304.00      308.83     23.10 o 
  -7   3  12      364.01      321.45     20.43 o 
  -6   3  12       16.24       34.23     10.53 o 
  -5   3  12      421.69      355.55     21.05 o 
  -4   3  12      608.40      543.30     19.83 o 
  -3   3  12       18.47       21.08      6.83 o 
  -2   3  12      147.75      130.76     13.31 o 
  -1   3  12       86.21      103.65     13.01 o 
   0   3  12       44.71       44.47      8.63 o 
   1   3  12      211.79      228.44     14.50 o 
   2   3  12       47.32       30.44      9.04 o 
   3   3  12       15.14       20.56     10.26 o 
  -8   4  12      107.88      107.23     16.78 o 
  -7   4  12       66.09       40.34     14.79 o 
  -6   4  12     1049.20     1101.42     33.21 o 
  -5   4  12      117.84      117.20     14.17 o 
  -4   4  12        2.10        4.31      6.82 o 
  -3   4  12     1485.89     1538.36     31.80 o 
  -2   4  12      616.27      610.08     25.89 o 
  -1   4  12       12.49       17.65      7.72 o 
   0   4  12      277.67      282.76     15.77 o 
   1   4  12      392.62      436.54     19.00 o 
   2   4  12       41.87       33.83      9.53 o 
   3   4  12       44.96       31.78     18.95 o 
  -7   5  12     1003.27      993.82     33.42 o 
  -6   5  12      102.83       98.80     14.15 o 
  -5   5  12      423.56      408.50     31.23 o 
  -4   5  12      670.57      628.09     30.61 o 
  -3   5  12        0.14        5.32      7.53 o 
  -2   5  12     1354.84     1318.29     36.69 o 
  -1   5  12       55.41       41.96      9.68 o 
   0   5  12       58.86       63.61     10.22 o 
   1   5  12      454.92      493.14     20.94 o 
   2   5  12       73.82       43.93     15.36 o 
  -6   6  12       21.34       17.24     10.11 o 
  -5   6  12      484.89      534.99     25.26 o 
  -4   6  12       21.12       16.79     10.43 o 
  -3   6  12        0.67        8.41      9.92 o 
  -2   6  12      432.69      397.15     26.65 o 
  -1   6  12        1.11        2.57      8.16 o 
   0   6  12      195.66      230.68     16.00 o 
   1   6  12       19.88        8.59     12.40 o 
  -4   7  12      283.74      343.88     22.75 o 
  -3   7  12        9.17       13.56     10.86 o 
  -2   7  12      258.13      228.33     19.22 o 
  -1   7  12      584.64      577.20     43.30 o 
  -9   1  13       72.42       67.42     13.63 o 
  -8   1  13      238.71      234.07     22.38 o 
  -7   1  13     1755.31     1787.10     36.74 o 
  -6   1  13        0.69        0.03      6.21 o 
  -5   1  13     1373.55     1316.62     29.61 o 
  -4   1  13     1185.57     1163.74     27.44 o 
  -3   1  13      184.48      189.83     12.81 o 
  -2   1  13     3384.39     3470.83     49.81 o 
  -1   1  13      803.93      798.48     27.55 o 
   0   1  13       28.85       54.71     11.26 o 
   1   1  13     1088.52     1177.15     42.84 o 
   2   1  13      719.07      724.71     34.88 o 
   3   1  13       68.04       33.57     25.81 o 
  -9   2  13        3.10       19.27     10.39 o 
  -8   2  13        0.32        7.63      9.85 o 
  -7   2  13        1.28        7.70      8.07 o 
  -6   2  13     1491.64     1496.52     32.90 o 
  -5   2  13      378.30      385.70     17.38 o 
  -4   2  13       29.30       12.86      6.82 o 
  -3   2  13     1213.40     1192.37     27.85 o 
  -2   2  13      208.08      190.04     13.07 o 
  -1   2  13      337.13      300.06     18.98 o 
   0   2  13       31.19       39.12     10.81 o 
   1   2  13      267.14      287.79     19.39 o 
   2   2  13      480.18      565.11     56.86 o 
   3   2  13       19.07       32.17     14.85 o 
  -8   3  13      871.86      901.50     38.89 o 
  -7   3  13      110.18      129.26     20.12 o 
  -6   3  13      221.66      238.08     17.76 o 
  -5   3  13      504.39      521.10     37.20 o 
  -4   3  13     1669.47     1745.90     34.76 o 
  -3   3  13      153.69      154.64     13.99 o 
  -2   3  13       10.41       23.32      9.68 o 
  -1   3  13     2286.66     2269.49     48.20 o 
   0   3  13       61.25       76.99     13.08 o 
   1   3  13      278.90      265.23     37.47 o 
   2   3  13       56.04       73.76     17.34 o 
  -7   4  13      373.73      381.63     22.88 o 
  -6   4  13       10.33       -7.51      7.93 o 
  -5   4  13      517.38      514.10     23.49 o 
  -4   4  13      961.88      861.82     28.70 o 
  -3   4  13      282.37      254.87     18.24 o 
  -2   4  13       31.17       14.07      9.65 o 
  -1   4  13       84.80       84.27     18.91 o 
   0   4  13      946.82      937.53     40.37 o 
   1   4  13       92.66       54.53     10.87 o 
   2   4  13        2.30        7.80      8.75 o 
  -6   5  13       20.52       21.65     16.33 o 
  -5   5  13      215.56      246.80     19.15 o 
  -4   5  13      629.27      667.11     33.92 o 
  -3   5  13      163.52      187.28     17.36 o 
  -2   5  13      454.61      447.94     24.02 o 
  -1   5  13       58.29       59.30     13.24 o 
   0   5  13        0.22        4.22      8.20 o 
   1   5  13      232.60      226.75     16.27 o 
  -5   6  13       35.68       48.96     21.23 o 
  -4   6  13       99.33       96.04     18.93 o 
  -3   6  13      438.04      443.54     30.54 o 
  -2   6  13       69.11       51.55     13.39 o 
  -1   6  13      137.15       94.22     12.76 o 
  -8   0  14      557.83      584.17     54.77 o 
  -7   0  14     1402.94     1457.40     64.07 o 
  -6   0  14        5.77        1.83      9.70 o 
  -5   0  14      666.09      722.27     55.75 o 
  -4   0  14      971.51     1072.91     38.77 o 
  -3   0  14      508.72      411.43     25.76 o 
  -2   0  14     1145.90      989.91     37.22 o 
  -1   0  14       65.13       47.95     20.70 o 
   0   0  14     1608.66     1681.77     74.42 o 
   1   0  14      133.95      163.51     30.53 o 
   2   0  14       90.01       37.86     22.01 o 
  -8   1  14      293.42      268.36     17.68 o 
  -7   1  14       25.28       28.66      8.81 o 
  -6   1  14      114.17      106.54     17.45 o 
  -5   1  14       45.78       33.33      8.38 o 
  -4   1  14      380.31      336.05     16.63 o 
  -3   1  14      376.62      363.43     17.15 o 
  -2   1  14      291.21      355.17     25.66 o 
  -1   1  14      104.24      165.20     15.94 o 
   0   1  14        2.03        2.79     11.07 o 
   1   1  14       86.86       59.69     22.80 o 
   2   1  14      226.44      208.16     25.16 o 
  -8   2  14        0.40        9.93     10.55 o 
  -7   2  14      144.97      134.69     16.34 o 
  -6   2  14     1824.81     1815.53     37.64 o 
  -5   2  14        7.59       10.77      7.22 o 
  -4   2  14      330.44      292.53     16.04 o 
  -3   2  14      858.67      890.69     25.32 o 
  -2   2  14      478.27      491.59     27.45 o 
  -1   2  14      622.23      576.89     26.59 o 
   0   2  14      146.13      154.51     16.59 o 
   1   2  14      128.03      199.76     48.61 o 
   2   2  14      105.72      104.49     29.09 o 
  -7   3  14       33.28       31.80     12.78 o 
  -6   3  14      131.34      109.46     14.57 o 
  -5   3  14      235.34      200.67     24.32 o 
  -4   3  14       12.60       16.59      7.87 o 
  -3   3  14      211.40      163.38     15.93 o 
  -2   3  14      312.21      278.50     19.61 o 
  -1   3  14        8.85       -0.21      8.96 o 
   0   3  14       12.72       -1.14      9.14 o 
   1   3  14       77.73       93.11     15.12 o 
  -6   4  14      529.23      600.62     26.43 o 
  -5   4  14       24.98       17.60      9.80 o 
  -4   4  14      127.41       97.33     15.03 o 
  -3   4  14      302.59      334.02     28.51 o 
  -2   4  14       99.38      121.35     15.80 o 
  -1   4  14      161.28      145.94     16.96 o 
   0   4  14       55.49       53.75     16.05 o 
  -5   5  14      675.71      688.22     34.18 o 
  -4   5  14        7.44      -12.66     11.34 o 
  -3   5  14        2.04       -5.44      9.44 o 
  -2   5  14      507.62      501.29     26.15 o 
  -1   5  14       13.87       31.41     12.72 o 
  -7   1  15      213.10      218.67     17.76 o 
  -6   1  15        2.08        7.90      7.70 o 
  -5   1  15     1399.17     1412.14     33.17 o 
  -4   1  15      123.83      138.46     12.96 o 
  -3   1  15        4.62        7.62      7.50 o 
  -2   1  15      696.93      703.50     27.96 o 
  -1   1  15      198.59      199.95     19.88 o 
   0   1  15      267.28      210.23     23.34 o 
  -7   2  15       25.19        9.25     10.56 o 
  -6   2  15      208.26      213.53     15.70 o 
  -5   2  15        1.92        7.54      7.68 o 
  -4   2  15      277.18      250.86     15.90 o 
  -3   2  15        3.63        3.26      9.03 o 
  -2   2  15      210.77      223.39     18.64 o 
  -1   2  15      438.36      470.75     35.17 o 
   0   2  15        1.58       -5.22     11.80 o 
  -6   3  15      315.19      320.00     40.44 o 
  -5   3  15      144.28      161.17     24.15 o 
  -4   3  15      971.58     1024.11     28.80 o 
  -3   3  15      419.40      383.20     47.35 o 
  -2   3  15      514.06      534.84     26.31 o 
  -1   3  15       78.22      136.28     16.98 o 
  -4   4  15      196.19      162.18     17.32 o 
  -3   4  15      389.92      396.64     24.12 o 
  -2   4  15      128.40      141.23     17.54 o 
  -5   0  16      291.64      246.83     33.08 o 
  -4   0  16      149.11      116.08     18.80 o 
  -3   0  16     1107.18     1181.64     69.90 o 
  -2   0  16      133.65       75.73     25.16 o 
  -5   1  16       53.34       78.74     11.79 o 
  -4   1  16       11.30       28.58      9.00 o 
  -3   1  16      251.57      237.76     19.32 o 
  -2   1  16      248.52      180.86     18.22 o 
  -4   2  16      555.15      537.72     22.16 o 
  -3   2  16        5.48       10.72     10.11 o 
                                                 
